# Supplementary material for: Near-complete Middle Eastern genomes refine autozygosity and enhance disease-causing and population-specific variant discovery
Source: Nat Genet. 2025 May 5;57(5):1119–31. doi: 10.1038/s41588-025-02173-7 (PMC12081309; doi:10.1038/s41588-025-02173-7)
Supplement: Supplementary file 5 — Statistical source data. [file 41588_2025_2173_MOESM5_ESM.xlsx]

## Sheet: Fig.2a
Sample	Haplotype	Longest Contig (Mb)	Contig N50 (Mb)	QV	Contig Count	Coverage (X)
Sudanese	hap1	138.274	52.92	47.6316	341	34.4341
Sudanese	hap2	137.615	57.201	47.7	299	34.4341
Afghani	hap1	133.53	66.104	53.8086	346	30.3819
Afghani	hap2	144.442	71.449	53.8438	223	30.3819
Syrian	hap1	184.37	73.654	54.2395	230	38.544
Syrian	hap2	135.563	79.705	54.428	146	38.544
Jordanian	hap1	232.631	86.928	54.9032	264	42.0423
Jordanian	hap2	171.765	87.717	54.9082	201	42.0423
Qatari 1	hap1	191.265	92.957	58.7974	248	49.1497
Qatari 1	hap2	182.67	94.428	59.267	216	49.1497
Qatari 2	hap1	167.241	94.606	53.8278	229	38.1226
Qatari 2	hap2	134.632	97.423	53.9989	247	38.1226

## Sheet: Fig.2b
Haplotype	Maternal hapmers	Paternal hapmers	Sample	Contig size
Maternal haplotype	0	0	Qatari 2	21191
Maternal haplotype	0	0	Qatari 2	22213
Maternal haplotype	0	0	Qatari 2	23375
Maternal haplotype	0	0	Qatari 2	24933
Maternal haplotype	0	0	Qatari 2	25298
Maternal haplotype	0	0	Qatari 2	25902
Maternal haplotype	0	0	Qatari 2	26160
Maternal haplotype	0	0	Qatari 2	26287
Maternal haplotype	0	0	Qatari 2	35593
Maternal haplotype	0	0	Qatari 2	36356
Maternal haplotype	0	0	Qatari 2	40884
Maternal haplotype	0	0	Qatari 2	44852
Maternal haplotype	0	0	Qatari 2	52518
Maternal haplotype	0	0	Qatari 2	55270
Maternal haplotype	0	0	Qatari 2	56032
Maternal haplotype	0	0	Qatari 2	56282
Maternal haplotype	0	0	Qatari 2	62118
Maternal haplotype	0	0	Qatari 2	65502
Maternal haplotype	0	0	Qatari 2	67536
Maternal haplotype	0	0	Qatari 2	71033
Maternal haplotype	0	0	Qatari 2	80644
Maternal haplotype	0	0	Qatari 2	93055
Maternal haplotype	0	0	Qatari 2	94220
Maternal haplotype	0	0	Qatari 2	108212
Maternal haplotype	0	0	Qatari 2	137939
Maternal haplotype	0	0	Qatari 2	187554
Maternal haplotype	0	0	Qatari 2	306463
Maternal haplotype	0	1	Qatari 2	205572
Maternal haplotype	0	2	Qatari 2	101804
Maternal haplotype	0	5	Qatari 2	67238
Maternal haplotype	0	6	Qatari 2	37815
Maternal haplotype	0	9	Qatari 2	69834
Maternal haplotype	0	10	Qatari 2	312828
Maternal haplotype	0	12	Qatari 2	154776
Maternal haplotype	1	0	Qatari 2	23711
Maternal haplotype	1	0	Qatari 2	25449
Maternal haplotype	1	0	Qatari 2	51714
Maternal haplotype	1	0	Qatari 2	57461
Maternal haplotype	1	0	Qatari 2	58511
Maternal haplotype	1	0	Qatari 2	63757
Maternal haplotype	1	0	Qatari 2	69587
Maternal haplotype	1	0	Qatari 2	111372
Maternal haplotype	1	0	Qatari 2	130220
Maternal haplotype	1	33	Qatari 2	194349
Maternal haplotype	3	2	Qatari 2	24589
Maternal haplotype	4	0	Qatari 2	86919
Maternal haplotype	7	0	Qatari 2	24106
Maternal haplotype	7	0	Qatari 2	40064
Maternal haplotype	7	0	Qatari 2	40213
Maternal haplotype	7	0	Qatari 2	58217
Maternal haplotype	7	1	Qatari 2	62318
Maternal haplotype	10	0	Qatari 2	145379
Maternal haplotype	11	0	Qatari 2	70512
Maternal haplotype	13	0	Qatari 2	32812
Maternal haplotype	14	0	Qatari 2	87763
Maternal haplotype	14	0	Qatari 2	113105
Maternal haplotype	14	0	Qatari 2	119601
Maternal haplotype	15	0	Qatari 2	28234
Maternal haplotype	15	0	Qatari 2	113857
Maternal haplotype	17	2	Qatari 2	39826
Maternal haplotype	18	0	Qatari 2	27804
Maternal haplotype	18	0	Qatari 2	28197
Maternal haplotype	18	0	Qatari 2	38581
Maternal haplotype	18	0	Qatari 2	69795
Maternal haplotype	18	0	Qatari 2	142014
Maternal haplotype	19	0	Qatari 2	18457
Maternal haplotype	19	0	Qatari 2	53269
Maternal haplotype	20	0	Qatari 2	53698
Maternal haplotype	20	0	Qatari 2	67826
Maternal haplotype	21	0	Qatari 2	29330
Maternal haplotype	21	0	Qatari 2	58736
Maternal haplotype	23	0	Qatari 2	53243
Maternal haplotype	24	9	Qatari 2	28955
Maternal haplotype	27	0	Qatari 2	31235
Maternal haplotype	27	76	Qatari 2	183423
Maternal haplotype	29	0	Qatari 2	74996
Maternal haplotype	32	0	Qatari 2	27231
Maternal haplotype	32	0	Qatari 2	75154
Maternal haplotype	35	0	Qatari 2	67293
Maternal haplotype	36	19	Qatari 2	64301
Maternal haplotype	40	0	Qatari 2	66587
Maternal haplotype	40	0	Qatari 2	84305
Maternal haplotype	41	0	Qatari 2	44915
Maternal haplotype	45	0	Qatari 2	31907
Maternal haplotype	45	0	Qatari 2	103179
Maternal haplotype	48	0	Qatari 2	82932
Maternal haplotype	50	0	Qatari 2	112117
Maternal haplotype	50	0	Qatari 2	208258
Maternal haplotype	54	0	Qatari 2	56052
Maternal haplotype	57	0	Qatari 2	69408
Maternal haplotype	58	0	Qatari 2	16900
Maternal haplotype	62	0	Qatari 2	98313
Maternal haplotype	62	0	Qatari 2	126092
Maternal haplotype	63	0	Qatari 2	153307
Maternal haplotype	63	0	Qatari 2	267479
Maternal haplotype	65	0	Qatari 2	21022
Maternal haplotype	79	0	Qatari 2	77002
Maternal haplotype	80	32	Qatari 2	206083
Maternal haplotype	82	0	Qatari 2	36195
Maternal haplotype	84	0	Qatari 2	65016
Maternal haplotype	84	0	Qatari 2	107857
Maternal haplotype	86	0	Qatari 2	73668
Maternal haplotype	88	0	Qatari 2	58113
Maternal haplotype	91	0	Qatari 2	36790
Maternal haplotype	92	0	Qatari 2	69642
Maternal haplotype	92	0	Qatari 2	86911
Maternal haplotype	94	0	Qatari 2	150440
Maternal haplotype	100	0	Qatari 2	86939
Maternal haplotype	100	0	Qatari 2	88169
Maternal haplotype	100	0	Qatari 2	89415
Maternal haplotype	101	0	Qatari 2	31365
Maternal haplotype	114	0	Qatari 2	55681
Maternal haplotype	118	0	Qatari 2	116151
Maternal haplotype	144	0	Qatari 2	455399
Maternal haplotype	148	0	Qatari 2	122754
Maternal haplotype	150	0	Qatari 2	46179
Maternal haplotype	165	0	Qatari 2	480793
Maternal haplotype	168	0	Qatari 2	239411
Maternal haplotype	173	0	Qatari 2	477587
Maternal haplotype	177	0	Qatari 2	91879
Maternal haplotype	180	0	Qatari 2	317456
Maternal haplotype	201	0	Qatari 2	156447
Maternal haplotype	205	0	Qatari 2	176372
Maternal haplotype	207	0	Qatari 2	56972
Maternal haplotype	216	5	Qatari 2	231546
Maternal haplotype	223	0	Qatari 2	61179
Maternal haplotype	241	0	Qatari 2	253124
Maternal haplotype	282	0	Qatari 2	493082
Maternal haplotype	289	0	Qatari 2	75430
Maternal haplotype	311	0	Qatari 2	268897
Maternal haplotype	321	0	Qatari 2	96282
Maternal haplotype	331	0	Qatari 2	85423
Maternal haplotype	360	0	Qatari 2	92995
Maternal haplotype	364	0	Qatari 2	1739409
Maternal haplotype	412	0	Qatari 2	2042705
Maternal haplotype	416	0	Qatari 2	259594
Maternal haplotype	444	12	Qatari 2	1060740
Maternal haplotype	491	0	Qatari 2	156470
Maternal haplotype	494	2	Qatari 2	156022
Maternal haplotype	561	4	Qatari 2	321600
Maternal haplotype	592	0	Qatari 2	1222029
Maternal haplotype	703	0	Qatari 2	71944
Maternal haplotype	756	9	Qatari 2	164646
Maternal haplotype	943	0	Qatari 2	2055307
Maternal haplotype	1024	0	Qatari 2	666402
Maternal haplotype	1184	0	Qatari 2	2072328
Maternal haplotype	1421	6	Qatari 2	1063623
Maternal haplotype	1644	5	Qatari 2	309308
Maternal haplotype	1922	0	Qatari 2	389341
Maternal haplotype	2043	4	Qatari 2	707266
Maternal haplotype	2633	0	Qatari 2	2757888
Maternal haplotype	3513	0	Qatari 2	1890559
Maternal haplotype	3845	17	Qatari 2	2730909
Maternal haplotype	3881	0	Qatari 2	877068
Maternal haplotype	4163	0	Qatari 2	5138816
Maternal haplotype	4498	5	Qatari 2	395876
Maternal haplotype	4678	0	Qatari 2	394442
Maternal haplotype	4843	0	Qatari 2	1422160
Maternal haplotype	5701	0	Qatari 2	3904575
Maternal haplotype	5819	0	Qatari 2	3483770
Maternal haplotype	6124	0	Qatari 2	4002895
Maternal haplotype	6237	0	Qatari 2	4210520
Maternal haplotype	6275	5	Qatari 2	739412
Maternal haplotype	7225	38	Qatari 2	15040426
Maternal haplotype	7318	8	Qatari 2	1686684
Maternal haplotype	8385	7	Qatari 2	1853775
Maternal haplotype	8797	4	Qatari 2	2180168
Maternal haplotype	10510	2	Qatari 2	2012729
Maternal haplotype	11068	7	Qatari 2	1011163
Maternal haplotype	13630	4	Qatari 2	995724
Maternal haplotype	13661	2	Qatari 2	2733721
Maternal haplotype	14968	19	Qatari 2	1593549
Maternal haplotype	15352	0	Qatari 2	636128
Maternal haplotype	15534	0	Qatari 2	3733865
Maternal haplotype	15855	0	Qatari 2	2902142
Maternal haplotype	17395	2	Qatari 2	1406359
Maternal haplotype	17730	2	Qatari 2	6493216
Maternal haplotype	18918	8	Qatari 2	2330658
Maternal haplotype	19123	0	Qatari 2	1959038
Maternal haplotype	20645	0	Qatari 2	1357926
Maternal haplotype	23683	44	Qatari 2	5246934
Maternal haplotype	24113	0	Qatari 2	2113620
Maternal haplotype	25080	6	Qatari 2	4311146
Maternal haplotype	25383	0	Qatari 2	18926612
Maternal haplotype	34087	0	Qatari 2	2073799
Maternal haplotype	36422	12	Qatari 2	3583305
Maternal haplotype	37945	4	Qatari 2	4586776
Maternal haplotype	41059	0	Qatari 2	4309039
Maternal haplotype	45338	12	Qatari 2	3749207
Maternal haplotype	46302	1	Qatari 2	6869933
Maternal haplotype	48998	0	Qatari 2	3908396
Maternal haplotype	52835	9	Qatari 2	19707537
Maternal haplotype	55788	62	Qatari 2	6151746
Maternal haplotype	60568	89	Qatari 2	13424876
Maternal haplotype	66447	36	Qatari 2	7887833
Maternal haplotype	70562	3	Qatari 2	12374443
Maternal haplotype	76137	69	Qatari 2	17624288
Maternal haplotype	98698	0	Qatari 2	16648199
Maternal haplotype	107570	7	Qatari 2	6966520
Maternal haplotype	111317	8	Qatari 2	12053296
Maternal haplotype	119741	33	Qatari 2	13044079
Maternal haplotype	120416	2	Qatari 2	15726270
Maternal haplotype	122472	23	Qatari 2	15234165
Maternal haplotype	126875	21	Qatari 2	15056663
Maternal haplotype	130209	49	Qatari 2	24080675
Maternal haplotype	131031	58	Qatari 2	18303366
Maternal haplotype	138421	0	Qatari 2	22767695
Maternal haplotype	145923	4	Qatari 2	14925819
Maternal haplotype	146297	83	Qatari 2	25577881
Maternal haplotype	162079	40	Qatari 2	21582746
Maternal haplotype	166083	79	Qatari 2	27886716
Maternal haplotype	176487	120	Qatari 2	27340581
Maternal haplotype	185189	173	Qatari 2	33703313
Maternal haplotype	190861	45	Qatari 2	28289174
Maternal haplotype	195220	76	Qatari 2	30855480
Maternal haplotype	213707	2	Qatari 2	10468675
Maternal haplotype	217822	94	Qatari 2	37312244
Maternal haplotype	244806	39	Qatari 2	37438598
Maternal haplotype	249966	53	Qatari 2	43011904
Maternal haplotype	253751	3	Qatari 2	29488883
Maternal haplotype	271566	83	Qatari 2	38975754
Maternal haplotype	307044	5	Qatari 2	44101622
Maternal haplotype	309564	81	Qatari 2	44249842
Maternal haplotype	309637	42	Qatari 2	43080201
Maternal haplotype	350167	2	Qatari 2	46690303
Maternal haplotype	396313	36	Qatari 2	45709492
Maternal haplotype	405754	150	Qatari 2	57202507
Maternal haplotype	414774	1332	Qatari 2	70490874
Maternal haplotype	418922	159	Qatari 2	61636438
Maternal haplotype	481928	139	Qatari 2	59440043
Maternal haplotype	490128	304	Qatari 2	86927838
Maternal haplotype	504260	206	Qatari 2	89352395
Maternal haplotype	522535	131	Qatari 2	70330381
Maternal haplotype	541213	130	Qatari 2	88292024
Maternal haplotype	545033	228	Qatari 2	80280517
Maternal haplotype	592154	407	Qatari 2	101038609
Maternal haplotype	604421	250	Qatari 2	99226158
Maternal haplotype	605122	113	Qatari 2	92866019
Maternal haplotype	615986	131	Qatari 2	89711560
Maternal haplotype	646068	365	Qatari 2	104777820
Maternal haplotype	650444	195	Qatari 2	110329784
Maternal haplotype	679281	473	Qatari 2	111672286
Maternal haplotype	711310	1318	Qatari 2	123321628
Maternal haplotype	792644	229	Qatari 2	126573009
Maternal haplotype	828897	229	Qatari 2	116680932
Maternal haplotype	895345	358	Qatari 2	133514699
Maternal haplotype	923224	224	Qatari 2	134631693
Paternal haplotype	0	0	Qatari 2	16561
Paternal haplotype	0	0	Qatari 2	18613
Paternal haplotype	0	0	Qatari 2	18725
Paternal haplotype	0	0	Qatari 2	20137
Paternal haplotype	0	0	Qatari 2	22213
Paternal haplotype	0	0	Qatari 2	23033
Paternal haplotype	0	0	Qatari 2	23408
Paternal haplotype	0	0	Qatari 2	24630
Paternal haplotype	0	0	Qatari 2	25042
Paternal haplotype	0	0	Qatari 2	25622
Paternal haplotype	0	0	Qatari 2	25870
Paternal haplotype	0	0	Qatari 2	26349
Paternal haplotype	0	0	Qatari 2	26412
Paternal haplotype	0	0	Qatari 2	26505
Paternal haplotype	0	0	Qatari 2	26840
Paternal haplotype	0	0	Qatari 2	26884
Paternal haplotype	0	0	Qatari 2	27665
Paternal haplotype	0	0	Qatari 2	27778
Paternal haplotype	0	0	Qatari 2	27929
Paternal haplotype	0	0	Qatari 2	29107
Paternal haplotype	0	0	Qatari 2	29135
Paternal haplotype	0	0	Qatari 2	29204
Paternal haplotype	0	0	Qatari 2	29337
Paternal haplotype	0	0	Qatari 2	31683
Paternal haplotype	0	0	Qatari 2	32462
Paternal haplotype	0	0	Qatari 2	32622
Paternal haplotype	0	0	Qatari 2	33383
Paternal haplotype	0	0	Qatari 2	33516
Paternal haplotype	0	0	Qatari 2	34034
Paternal haplotype	0	0	Qatari 2	36188
Paternal haplotype	0	0	Qatari 2	38502
Paternal haplotype	0	0	Qatari 2	41489
Paternal haplotype	0	0	Qatari 2	41630
Paternal haplotype	0	0	Qatari 2	43965
Paternal haplotype	0	0	Qatari 2	48183
Paternal haplotype	0	0	Qatari 2	48239
Paternal haplotype	0	0	Qatari 2	48590
Paternal haplotype	0	0	Qatari 2	48819
Paternal haplotype	0	0	Qatari 2	50987
Paternal haplotype	0	0	Qatari 2	53648
Paternal haplotype	0	0	Qatari 2	60061
Paternal haplotype	0	0	Qatari 2	64875
Paternal haplotype	0	0	Qatari 2	72467
Paternal haplotype	0	0	Qatari 2	74872
Paternal haplotype	0	0	Qatari 2	78961
Paternal haplotype	0	0	Qatari 2	82177
Paternal haplotype	0	0	Qatari 2	86943
Paternal haplotype	0	0	Qatari 2	92951
Paternal haplotype	0	0	Qatari 2	120640
Paternal haplotype	0	0	Qatari 2	178053
Paternal haplotype	0	0	Qatari 2	1160362
Paternal haplotype	0	1	Qatari 2	29893
Paternal haplotype	0	2	Qatari 2	314492
Paternal haplotype	0	3	Qatari 2	28936
Paternal haplotype	0	6	Qatari 2	44886
Paternal haplotype	0	6	Qatari 2	71556
Paternal haplotype	0	8	Qatari 2	54280
Paternal haplotype	0	9	Qatari 2	44206
Paternal haplotype	0	14	Qatari 2	39984
Paternal haplotype	0	15	Qatari 2	97495
Paternal haplotype	0	20	Qatari 2	30991
Paternal haplotype	0	27	Qatari 2	159332
Paternal haplotype	0	32	Qatari 2	44937
Paternal haplotype	0	35	Qatari 2	677080
Paternal haplotype	0	41	Qatari 2	43773
Paternal haplotype	0	45	Qatari 2	138575
Paternal haplotype	0	55	Qatari 2	61577
Paternal haplotype	0	56	Qatari 2	62570
Paternal haplotype	0	59	Qatari 2	69973
Paternal haplotype	0	64	Qatari 2	69165
Paternal haplotype	0	84	Qatari 2	168743
Paternal haplotype	0	99	Qatari 2	90710
Paternal haplotype	0	109	Qatari 2	108646
Paternal haplotype	0	150	Qatari 2	68223
Paternal haplotype	0	156	Qatari 2	191919
Paternal haplotype	0	170	Qatari 2	894157
Paternal haplotype	0	235	Qatari 2	430278
Paternal haplotype	0	236	Qatari 2	250484
Paternal haplotype	0	249	Qatari 2	926186
Paternal haplotype	0	307	Qatari 2	515341
Paternal haplotype	0	326	Qatari 2	390261
Paternal haplotype	0	332	Qatari 2	221763
Paternal haplotype	0	385	Qatari 2	82031
Paternal haplotype	0	462	Qatari 2	39232
Paternal haplotype	0	547	Qatari 2	144475
Paternal haplotype	0	646	Qatari 2	936100
Paternal haplotype	0	870	Qatari 2	52508
Paternal haplotype	0	880	Qatari 2	124841
Paternal haplotype	0	915	Qatari 2	33198
Paternal haplotype	0	1177	Qatari 2	40786
Paternal haplotype	0	1364	Qatari 2	1853642
Paternal haplotype	0	1556	Qatari 2	5331827
Paternal haplotype	0	1693	Qatari 2	196292
Paternal haplotype	0	2970	Qatari 2	845471
Paternal haplotype	0	3355	Qatari 2	1904429
Paternal haplotype	0	4317	Qatari 2	788941
Paternal haplotype	0	4473	Qatari 2	768804
Paternal haplotype	0	4577	Qatari 2	3471516
Paternal haplotype	0	4614	Qatari 2	2149000
Paternal haplotype	0	5467	Qatari 2	3434940
Paternal haplotype	0	6061	Qatari 2	1804349
Paternal haplotype	0	7342	Qatari 2	378932
Paternal haplotype	0	8013	Qatari 2	3023070
Paternal haplotype	0	9083	Qatari 2	40453
Paternal haplotype	0	13571	Qatari 2	2348360
Paternal haplotype	0	14236	Qatari 2	955837
Paternal haplotype	0	17525	Qatari 2	27624
Paternal haplotype	0	35272	Qatari 2	2374175
Paternal haplotype	0	38201	Qatari 2	169357
Paternal haplotype	0	40013	Qatari 2	134829
Paternal haplotype	0	48611	Qatari 2	17498227
Paternal haplotype	0	58279	Qatari 2	81005
Paternal haplotype	0	90264	Qatari 2	4462095
Paternal haplotype	0	166999	Qatari 2	7287962
Paternal haplotype	0	176384	Qatari 2	577013
Paternal haplotype	0	202160	Qatari 2	246847
Paternal haplotype	0	248352	Qatari 2	817604
Paternal haplotype	0	312705	Qatari 2	1021839
Paternal haplotype	0	317605	Qatari 2	1348620
Paternal haplotype	0	411819	Qatari 2	1002628
Paternal haplotype	0	561253	Qatari 2	858295
Paternal haplotype	0	679372	Qatari 2	880546
Paternal haplotype	0	1127571	Qatari 2	3679938
Paternal haplotype	0	2084449	Qatari 2	3109518
Paternal haplotype	0	2225559	Qatari 2	7653297
Paternal haplotype	0	2950471	Qatari 2	4017886
Paternal haplotype	0	3235992	Qatari 2	10501028
Paternal haplotype	0	3855468	Qatari 2	8881286
Paternal haplotype	1	0	Qatari 2	68501
Paternal haplotype	1	0	Qatari 2	88680
Paternal haplotype	1	0	Qatari 2	174627
Paternal haplotype	1	7	Qatari 2	379605
Paternal haplotype	1	46	Qatari 2	276958
Paternal haplotype	1	201	Qatari 2	86248
Paternal haplotype	1	740	Qatari 2	153986
Paternal haplotype	1	6231	Qatari 2	789951
Paternal haplotype	2	0	Qatari 2	24009
Paternal haplotype	2	0	Qatari 2	63544
Paternal haplotype	2	1786	Qatari 2	802687
Paternal haplotype	2	46030	Qatari 2	5595089
Paternal haplotype	2	3690584	Qatari 2	6488850
Paternal haplotype	3	0	Qatari 2	29119
Paternal haplotype	3	0	Qatari 2	59805
Paternal haplotype	3	6255	Qatari 2	1219218
Paternal haplotype	3	32786	Qatari 2	2000528
Paternal haplotype	3	33755	Qatari 2	1646429
Paternal haplotype	4	0	Qatari 2	28338
Paternal haplotype	4	2687	Qatari 2	2309094
Paternal haplotype	4	7779	Qatari 2	1061912
Paternal haplotype	4	11160	Qatari 2	732978
Paternal haplotype	5	0	Qatari 2	49378
Paternal haplotype	5	0	Qatari 2	98074
Paternal haplotype	5	828201	Qatari 2	4638337
Paternal haplotype	6	0	Qatari 2	40379
Paternal haplotype	6	0	Qatari 2	100554
Paternal haplotype	7	0	Qatari 2	19636
Paternal haplotype	7	0	Qatari 2	26356
Paternal haplotype	7	0	Qatari 2	101020
Paternal haplotype	7	6	Qatari 2	28453
Paternal haplotype	8	0	Qatari 2	54064
Paternal haplotype	9	0	Qatari 2	62847
Paternal haplotype	11	0	Qatari 2	44337
Paternal haplotype	11	4066	Qatari 2	878522
Paternal haplotype	13	54637	Qatari 2	1769910
Paternal haplotype	16	0	Qatari 2	220731
Paternal haplotype	16	25859	Qatari 2	2125062
Paternal haplotype	16	132880	Qatari 2	15272159
Paternal haplotype	17	11	Qatari 2	29165
Paternal haplotype	17	1769	Qatari 2	250142
Paternal haplotype	17	14901	Qatari 2	2870431
Paternal haplotype	18	0	Qatari 2	14465
Paternal haplotype	18	1	Qatari 2	21184
Paternal haplotype	19	88	Qatari 2	216996
Paternal haplotype	20	2	Qatari 2	307083
Paternal haplotype	22	29595	Qatari 2	1949986
Paternal haplotype	22	38289	Qatari 2	6825014
Paternal haplotype	23	58309	Qatari 2	7287320
Paternal haplotype	23	357619	Qatari 2	41588117
Paternal haplotype	24	0	Qatari 2	62172
Paternal haplotype	24	0	Qatari 2	187719
Paternal haplotype	24	9	Qatari 2	22627
Paternal haplotype	24	143	Qatari 2	346318
Paternal haplotype	28	154	Qatari 2	103015
Paternal haplotype	29	2	Qatari 2	28406
Paternal haplotype	30	12	Qatari 2	270065
Paternal haplotype	33	4729	Qatari 2	410539
Paternal haplotype	37	137577	Qatari 2	21217088
Paternal haplotype	37	269834	Qatari 2	42868439
Paternal haplotype	43	148981	Qatari 2	18523466
Paternal haplotype	43	176492	Qatari 2	27963975
Paternal haplotype	44	121570	Qatari 2	10292718
Paternal haplotype	45	14986	Qatari 2	2480419
Paternal haplotype	52	53	Qatari 2	440751
Paternal haplotype	53	81592	Qatari 2	26498347
Paternal haplotype	58	17175	Qatari 2	5589229
Paternal haplotype	58	116109	Qatari 2	19024655
Paternal haplotype	62	209413	Qatari 2	37358641
Paternal haplotype	63	344916	Qatari 2	33336123
Paternal haplotype	67	0	Qatari 2	20965
Paternal haplotype	69	178850	Qatari 2	25272601
Paternal haplotype	75	592199	Qatari 2	60149006
Paternal haplotype	78	275413	Qatari 2	37920236
Paternal haplotype	81	258698	Qatari 2	34454527
Paternal haplotype	86	360327	Qatari 2	49840957
Paternal haplotype	110	316238	Qatari 2	46612538
Paternal haplotype	117	288030	Qatari 2	58609264
Paternal haplotype	119	667866	Qatari 2	101116345
Paternal haplotype	121	970929	Qatari 2	139548724
Paternal haplotype	127	701640	Qatari 2	94428039
Paternal haplotype	134	445075	Qatari 2	62321536
Paternal haplotype	158	274740	Qatari 2	38176339
Paternal haplotype	167	364159	Qatari 2	63440353
Paternal haplotype	174	586708	Qatari 2	87656003
Paternal haplotype	188	600700	Qatari 2	98239666
Paternal haplotype	193	242301	Qatari 2	46008864
Paternal haplotype	199	645200	Qatari 2	105406394
Paternal haplotype	221	715887	Qatari 2	108282871
Paternal haplotype	227	502734	Qatari 2	89581652
Paternal haplotype	237	182729	Qatari 2	35237240
Paternal haplotype	248	670160	Qatari 2	111221814
Paternal haplotype	253	985073	Qatari 2	138043577
Paternal haplotype	261	730424	Qatari 2	100661181
Paternal haplotype	276	599734	Qatari 2	86379502
Paternal haplotype	356	1039692	Qatari 2	135449090
Paternal haplotype	467	925282	Qatari 2	135385558
Paternal haplotype	549	563313	Qatari 2	92063312
Paternal haplotype	586	660849	Qatari 2	95377245
Paternal haplotype	587	861275	Qatari 2	167241445
Paternal haplotype	1041	148432	Qatari 2	25215728

## Sheet: Fig.2c
Phase block NG - paternal					Contig NG - paternal					Phase block NG - maternal					Contig NG - maternal
block	Qatari2_paternal.hapmer	167233175			contig	Qatari2_child.hifiasm.dip.hap1.p_ctg.gfa	167241465			block	Qatari2_maternal.hapmer	134622352			contig	Qatari2_child.hifiasm.dip.hap2.p_ctg.gfa	134631713
block	Qatari2_paternal.hapmer	139520385			contig	Qatari2_child.hifiasm.dip.hap1.p_ctg.gfa	139548744			block	Qatari2_maternal.hapmer	126528730			contig	Qatari2_child.hifiasm.dip.hap2.p_ctg.gfa	133514719
block	Qatari2_paternal.hapmer	138014034			contig	Qatari2_child.hifiasm.dip.hap1.p_ctg.gfa	138043597			block	Qatari2_maternal.hapmer	115316484			contig	Qatari2_child.hifiasm.dip.hap2.p_ctg.gfa	126573029
block	Qatari2_paternal.hapmer	135447056			contig	Qatari2_child.hifiasm.dip.hap1.p_ctg.gfa	135449110			block	Qatari2_maternal.hapmer	110314465			contig	Qatari2_child.hifiasm.dip.hap2.p_ctg.gfa	123321648
block	Qatari2_paternal.hapmer	125229476			contig	Qatari2_child.hifiasm.dip.hap1.p_ctg.gfa	135385578			block	Qatari2_maternal.hapmer	99160855			contig	Qatari2_child.hifiasm.dip.hap2.p_ctg.gfa	116680952
block	Qatari2_paternal.hapmer	111198878			contig	Qatari2_child.hifiasm.dip.hap1.p_ctg.gfa	111221834			block	Qatari2_maternal.hapmer	98732526			contig	Qatari2_child.hifiasm.dip.hap2.p_ctg.gfa	111672306
block	Qatari2_paternal.hapmer	105396873			contig	Qatari2_child.hifiasm.dip.hap1.p_ctg.gfa	108282891			block	Qatari2_maternal.hapmer	92735148			contig	Qatari2_child.hifiasm.dip.hap2.p_ctg.gfa	110329804
block	Qatari2_paternal.hapmer	100568452			contig	Qatari2_child.hifiasm.dip.hap1.p_ctg.gfa	105406414			block	Qatari2_maternal.hapmer	91259556			contig	Qatari2_child.hifiasm.dip.hap2.p_ctg.gfa	104777840
block	Qatari2_paternal.hapmer	98720316			contig	Qatari2_child.hifiasm.dip.hap1.p_ctg.gfa	101116365			block	Qatari2_maternal.hapmer	89701208			contig	Qatari2_child.hifiasm.dip.hap2.p_ctg.gfa	101038629
block	Qatari2_paternal.hapmer	94377010			contig	Qatari2_child.hifiasm.dip.hap1.p_ctg.gfa	100661201			block	Qatari2_maternal.hapmer	89261782			contig	Qatari2_child.hifiasm.dip.hap2.p_ctg.gfa	99226178
block	Qatari2_paternal.hapmer	89552074			contig	Qatari2_child.hifiasm.dip.hap1.p_ctg.gfa	98239686			block	Qatari2_maternal.hapmer	88226056			contig	Qatari2_child.hifiasm.dip.hap2.p_ctg.gfa	92866039
block	Qatari2_paternal.hapmer	87651181			contig	Qatari2_child.hifiasm.dip.hap1.p_ctg.gfa	95377265			block	Qatari2_maternal.hapmer	87264794			contig	Qatari2_child.hifiasm.dip.hap2.p_ctg.gfa	89711580
block	Qatari2_paternal.hapmer	87101638			contig	Qatari2_child.hifiasm.dip.hap1.p_ctg.gfa	94428059			block	Qatari2_maternal.hapmer	86902511			contig	Qatari2_child.hifiasm.dip.hap2.p_ctg.gfa	89352415
block	Qatari2_paternal.hapmer	70608281			contig	Qatari2_child.hifiasm.dip.hap1.p_ctg.gfa	92063332			block	Qatari2_maternal.hapmer	80249244			contig	Qatari2_child.hifiasm.dip.hap2.p_ctg.gfa	88292044
block	Qatari2_paternal.hapmer	68668488			contig	Qatari2_child.hifiasm.dip.hap1.p_ctg.gfa	89581672			block	Qatari2_maternal.hapmer	73686761			contig	Qatari2_child.hifiasm.dip.hap2.p_ctg.gfa	86927858
block	Qatari2_paternal.hapmer	63405117			contig	Qatari2_child.hifiasm.dip.hap1.p_ctg.gfa	87656023			block	Qatari2_maternal.hapmer	64625322			contig	Qatari2_child.hifiasm.dip.hap2.p_ctg.gfa	80280537
block	Qatari2_paternal.hapmer	62177716			contig	Qatari2_child.hifiasm.dip.hap1.p_ctg.gfa	86379522			block	Qatari2_maternal.hapmer	62158927			contig	Qatari2_child.hifiasm.dip.hap2.p_ctg.gfa	70490894
block	Qatari2_paternal.hapmer	60138538			contig	Qatari2_child.hifiasm.dip.hap1.p_ctg.gfa	63440373			block	Qatari2_maternal.hapmer	61573333			contig	Qatari2_child.hifiasm.dip.hap2.p_ctg.gfa	70330401
block	Qatari2_paternal.hapmer	59516788			contig	Qatari2_child.hifiasm.dip.hap1.p_ctg.gfa	62321556			block	Qatari2_maternal.hapmer	59402177			contig	Qatari2_child.hifiasm.dip.hap2.p_ctg.gfa	61636458
block	Qatari2_paternal.hapmer	49829293			contig	Qatari2_child.hifiasm.dip.hap1.p_ctg.gfa	60149026			block	Qatari2_maternal.hapmer	57603342			contig	Qatari2_child.hifiasm.dip.hap2.p_ctg.gfa	59440063
block	Qatari2_paternal.hapmer	46585569			contig	Qatari2_child.hifiasm.dip.hap1.p_ctg.gfa	58609284			block	Qatari2_maternal.hapmer	57190077			contig	Qatari2_child.hifiasm.dip.hap2.p_ctg.gfa	57202527
block	Qatari2_paternal.hapmer	46000997			contig	Qatari2_child.hifiasm.dip.hap1.p_ctg.gfa	49840977			block	Qatari2_maternal.hapmer	46684573			contig	Qatari2_child.hifiasm.dip.hap2.p_ctg.gfa	46690323
block	Qatari2_paternal.hapmer	43892007			contig	Qatari2_child.hifiasm.dip.hap1.p_ctg.gfa	46612558			block	Qatari2_maternal.hapmer	44230138			contig	Qatari2_child.hifiasm.dip.hap2.p_ctg.gfa	45709512
block	Qatari2_paternal.hapmer	42710368			contig	Qatari2_child.hifiasm.dip.hap1.p_ctg.gfa	46008884			block	Qatari2_maternal.hapmer	44045098			contig	Qatari2_child.hifiasm.dip.hap2.p_ctg.gfa	44249862
block	Qatari2_paternal.hapmer	41800856			contig	Qatari2_child.hifiasm.dip.hap1.p_ctg.gfa	42868459			block	Qatari2_maternal.hapmer	43078709			contig	Qatari2_child.hifiasm.dip.hap2.p_ctg.gfa	44101642
block	Qatari2_paternal.hapmer	41554469			contig	Qatari2_child.hifiasm.dip.hap1.p_ctg.gfa	41588137			block	Qatari2_maternal.hapmer	38931109			contig	Qatari2_child.hifiasm.dip.hap2.p_ctg.gfa	43080221
block	Qatari2_paternal.hapmer	41375680			contig	Qatari2_child.hifiasm.dip.hap1.p_ctg.gfa	38176359			block	Qatari2_maternal.hapmer	37360625			contig	Qatari2_child.hifiasm.dip.hap2.p_ctg.gfa	43011924
block	Qatari2_paternal.hapmer	38038780			contig	Qatari2_child.hifiasm.dip.hap1.p_ctg.gfa	37920256			block	Qatari2_maternal.hapmer	37278176			contig	Qatari2_child.hifiasm.dip.hap2.p_ctg.gfa	38975774
block	Qatari2_paternal.hapmer	37891754			contig	Qatari2_child.hifiasm.dip.hap1.p_ctg.gfa	37358661			block	Qatari2_maternal.hapmer	36428760			contig	Qatari2_child.hifiasm.dip.hap2.p_ctg.gfa	37438618
block	Qatari2_paternal.hapmer	37322493			contig	Qatari2_child.hifiasm.dip.hap1.p_ctg.gfa	35237260			block	Qatari2_maternal.hapmer	34058482			contig	Qatari2_child.hifiasm.dip.hap2.p_ctg.gfa	37312264
block	Qatari2_paternal.hapmer	34852871			contig	Qatari2_child.hifiasm.dip.hap1.p_ctg.gfa	34454547			block	Qatari2_maternal.hapmer	33687883			contig	Qatari2_child.hifiasm.dip.hap2.p_ctg.gfa	33703333
block	Qatari2_paternal.hapmer	33332062			contig	Qatari2_child.hifiasm.dip.hap1.p_ctg.gfa	33336143			block	Qatari2_maternal.hapmer	30807869			contig	Qatari2_child.hifiasm.dip.hap2.p_ctg.gfa	30855500
block	Qatari2_paternal.hapmer	33197270			contig	Qatari2_child.hifiasm.dip.hap1.p_ctg.gfa	27963995			block	Qatari2_maternal.hapmer	28219032			contig	Qatari2_child.hifiasm.dip.hap2.p_ctg.gfa	29488903
block	Qatari2_paternal.hapmer	32957566			contig	Qatari2_child.hifiasm.dip.hap1.p_ctg.gfa	26498367			block	Qatari2_maternal.hapmer	27288359			contig	Qatari2_child.hifiasm.dip.hap2.p_ctg.gfa	28289194
block	Qatari2_paternal.hapmer	27794058			contig	Qatari2_child.hifiasm.dip.hap1.p_ctg.gfa	25272621			block	Qatari2_maternal.hapmer	27209811			contig	Qatari2_child.hifiasm.dip.hap2.p_ctg.gfa	27886736
block	Qatari2_paternal.hapmer	26470713			contig	Qatari2_child.hifiasm.dip.hap1.p_ctg.gfa	25215748			block	Qatari2_maternal.hapmer	27137736			contig	Qatari2_child.hifiasm.dip.hap2.p_ctg.gfa	27340601
block	Qatari2_paternal.hapmer	25118385			contig	Qatari2_child.hifiasm.dip.hap1.p_ctg.gfa	21217108			block	Qatari2_maternal.hapmer	25564925			contig	Qatari2_child.hifiasm.dip.hap2.p_ctg.gfa	25577901
block	Qatari2_paternal.hapmer	24614878			contig	Qatari2_child.hifiasm.dip.hap1.p_ctg.gfa	19024675			block	Qatari2_maternal.hapmer	24074546			contig	Qatari2_child.hifiasm.dip.hap2.p_ctg.gfa	24080695
block	Qatari2_paternal.hapmer	24461615			contig	Qatari2_child.hifiasm.dip.hap1.p_ctg.gfa	18523486			block	Qatari2_maternal.hapmer	20396031			contig	Qatari2_child.hifiasm.dip.hap2.p_ctg.gfa	22767715
block	Qatari2_paternal.hapmer	23109597			contig	Qatari2_child.hifiasm.dip.hap1.p_ctg.gfa	17498247			block	Qatari2_maternal.hapmer	18889099			contig	Qatari2_child.hifiasm.dip.hap2.p_ctg.gfa	21582766
block	Qatari2_paternal.hapmer	21188061			contig	Qatari2_child.hifiasm.dip.hap1.p_ctg.gfa	15272179			block	Qatari2_maternal.hapmer	18199189			contig	Qatari2_child.hifiasm.dip.hap2.p_ctg.gfa	19707557
block	Qatari2_paternal.hapmer	18934984			contig	Qatari2_child.hifiasm.dip.hap1.p_ctg.gfa	10501048			block	Qatari2_maternal.hapmer	17594788			contig	Qatari2_child.hifiasm.dip.hap2.p_ctg.gfa	18926632
block	Qatari2_paternal.hapmer	18519408			contig	Qatari2_child.hifiasm.dip.hap1.p_ctg.gfa	10292738			block	Qatari2_maternal.hapmer	17147037			contig	Qatari2_child.hifiasm.dip.hap2.p_ctg.gfa	18303386
block	Qatari2_paternal.hapmer	17406899			contig	Qatari2_child.hifiasm.dip.hap1.p_ctg.gfa	8881306			block	Qatari2_maternal.hapmer	16534169			contig	Qatari2_child.hifiasm.dip.hap2.p_ctg.gfa	17624308
block	Qatari2_paternal.hapmer	16170761			contig	Qatari2_child.hifiasm.dip.hap1.p_ctg.gfa	7653317			block	Qatari2_maternal.hapmer	15195436			contig	Qatari2_child.hifiasm.dip.hap2.p_ctg.gfa	16648219
block	Qatari2_paternal.hapmer	15251486			contig	Qatari2_child.hifiasm.dip.hap1.p_ctg.gfa	7287982			block	Qatari2_maternal.hapmer	15031378			contig	Qatari2_child.hifiasm.dip.hap2.p_ctg.gfa	15726290
block	Qatari2_paternal.hapmer	10979340			contig	Qatari2_child.hifiasm.dip.hap1.p_ctg.gfa	7287340			block	Qatari2_maternal.hapmer	13216842			contig	Qatari2_child.hifiasm.dip.hap2.p_ctg.gfa	15234185
block	Qatari2_paternal.hapmer	10500843			contig	Qatari2_child.hifiasm.dip.hap1.p_ctg.gfa	6825034			block	Qatari2_maternal.hapmer	12213727			contig	Qatari2_child.hifiasm.dip.hap2.p_ctg.gfa	15056683
block	Qatari2_paternal.hapmer	10282115			contig	Qatari2_child.hifiasm.dip.hap1.p_ctg.gfa	6488870			block	Qatari2_maternal.hapmer	12022620			contig	Qatari2_child.hifiasm.dip.hap2.p_ctg.gfa	15040446
block	Qatari2_paternal.hapmer	10075811			contig	Qatari2_child.hifiasm.dip.hap1.p_ctg.gfa	5595109			block	Qatari2_maternal.hapmer	10436776			contig	Qatari2_child.hifiasm.dip.hap2.p_ctg.gfa	14925839
block	Qatari2_paternal.hapmer	9489152			contig	Qatari2_child.hifiasm.dip.hap1.p_ctg.gfa	5589249			block	Qatari2_maternal.hapmer	10181099			contig	Qatari2_child.hifiasm.dip.hap2.p_ctg.gfa	13424896
block	Qatari2_paternal.hapmer	8881168			contig	Qatari2_child.hifiasm.dip.hap1.p_ctg.gfa	5331847			block	Qatari2_maternal.hapmer	6956675			contig	Qatari2_child.hifiasm.dip.hap2.p_ctg.gfa	13044099
block	Qatari2_paternal.hapmer	8736016			contig	Qatari2_child.hifiasm.dip.hap1.p_ctg.gfa	4638357			block	Qatari2_maternal.hapmer	6105881			contig	Qatari2_child.hifiasm.dip.hap2.p_ctg.gfa	12374463
block	Qatari2_paternal.hapmer	7652947			contig	Qatari2_child.hifiasm.dip.hap1.p_ctg.gfa	4462115			block	Qatari2_maternal.hapmer	4718751			contig	Qatari2_child.hifiasm.dip.hap2.p_ctg.gfa	12053316
block	Qatari2_paternal.hapmer	7260521			contig	Qatari2_child.hifiasm.dip.hap1.p_ctg.gfa	4017906			block	Qatari2_paternal.hapmer	3872516			contig	Qatari2_child.hifiasm.dip.hap2.p_ctg.gfa	10468695
block	Qatari2_paternal.hapmer	7232385			contig	Qatari2_child.hifiasm.dip.hap1.p_ctg.gfa	3679958			block	Qatari2_maternal.hapmer	3868434			contig	Qatari2_child.hifiasm.dip.hap2.p_ctg.gfa	7887853
block	Qatari2_paternal.hapmer	6772400			contig	Qatari2_child.hifiasm.dip.hap1.p_ctg.gfa	3471536			block	Qatari2_maternal.hapmer	2013701			contig	Qatari2_child.hifiasm.dip.hap2.p_ctg.gfa	6966540
block	Qatari2_paternal.hapmer	6488841			contig	Qatari2_child.hifiasm.dip.hap1.p_ctg.gfa	3434960			block	Qatari2_maternal.hapmer	1678798			contig	Qatari2_child.hifiasm.dip.hap2.p_ctg.gfa	6869953
block	Qatari2_paternal.hapmer	5570606			contig	Qatari2_child.hifiasm.dip.hap1.p_ctg.gfa	3109538			block	Qatari2_maternal.hapmer	1300119			contig	Qatari2_child.hifiasm.dip.hap2.p_ctg.gfa	6493236
block	Qatari2_paternal.hapmer	5549826			contig	Qatari2_child.hifiasm.dip.hap1.p_ctg.gfa	3023090			block	Qatari2_maternal.hapmer	994532			contig	Qatari2_child.hifiasm.dip.hap2.p_ctg.gfa	6151766
block	Qatari2_paternal.hapmer	5256088			contig	Qatari2_child.hifiasm.dip.hap1.p_ctg.gfa	2870451			block	Qatari2_maternal.hapmer	304148			contig	Qatari2_child.hifiasm.dip.hap2.p_ctg.gfa	5246954
block	Qatari2_paternal.hapmer	4628808			contig	Qatari2_child.hifiasm.dip.hap1.p_ctg.gfa	2480439			block	Qatari2_paternal.hapmer	253509			contig	Qatari2_child.hifiasm.dip.hap2.p_ctg.gfa	5138836
block	Qatari2_paternal.hapmer	4456028			contig	Qatari2_child.hifiasm.dip.hap1.p_ctg.gfa	2374195			block	Qatari2_maternal.hapmer	175791			contig	Qatari2_child.hifiasm.dip.hap2.p_ctg.gfa	4586796
block	Qatari2_paternal.hapmer	4017906			contig	Qatari2_child.hifiasm.dip.hap1.p_ctg.gfa	2348380			block	Qatari2_paternal.hapmer	87104			contig	Qatari2_child.hifiasm.dip.hap2.p_ctg.gfa	4311166
block	Qatari2_paternal.hapmer	3679958			contig	Qatari2_child.hifiasm.dip.hap1.p_ctg.gfa	2309114			block	Qatari2_paternal.hapmer	75310			contig	Qatari2_child.hifiasm.dip.hap2.p_ctg.gfa	4309059
block	Qatari2_paternal.hapmer	3434550			contig	Qatari2_child.hifiasm.dip.hap1.p_ctg.gfa	2149020			block	Qatari2_paternal.hapmer	68141			contig	Qatari2_child.hifiasm.dip.hap2.p_ctg.gfa	4210540
block	Qatari2_paternal.hapmer	3383213			contig	Qatari2_child.hifiasm.dip.hap1.p_ctg.gfa	2125082			block	Qatari2_paternal.hapmer	65120			contig	Qatari2_child.hifiasm.dip.hap2.p_ctg.gfa	4002915
block	Qatari2_paternal.hapmer	3109538			contig	Qatari2_child.hifiasm.dip.hap1.p_ctg.gfa	2000548			block	Qatari2_paternal.hapmer	63661			contig	Qatari2_child.hifiasm.dip.hap2.p_ctg.gfa	3908416
block	Qatari2_paternal.hapmer	2975097			contig	Qatari2_child.hifiasm.dip.hap1.p_ctg.gfa	1950006			block	Qatari2_paternal.hapmer	48933			contig	Qatari2_child.hifiasm.dip.hap2.p_ctg.gfa	3904595
block	Qatari2_paternal.hapmer	2843139			contig	Qatari2_child.hifiasm.dip.hap1.p_ctg.gfa	1904449			block	Qatari2_paternal.hapmer	45414			contig	Qatari2_child.hifiasm.dip.hap2.p_ctg.gfa	3749227
block	Qatari2_paternal.hapmer	2449363			contig	Qatari2_child.hifiasm.dip.hap1.p_ctg.gfa	1853662			block	Qatari2_paternal.hapmer	35179			contig	Qatari2_child.hifiasm.dip.hap2.p_ctg.gfa	3733885
block	Qatari2_paternal.hapmer	2350871			contig	Qatari2_child.hifiasm.dip.hap1.p_ctg.gfa	1804369			block	Qatari2_paternal.hapmer	31702			contig	Qatari2_child.hifiasm.dip.hap2.p_ctg.gfa	3583325
block	Qatari2_paternal.hapmer	2320124			contig	Qatari2_child.hifiasm.dip.hap1.p_ctg.gfa	1769930			block	Qatari2_paternal.hapmer	22494			contig	Qatari2_child.hifiasm.dip.hap2.p_ctg.gfa	3483790
block	Qatari2_paternal.hapmer	2294021			contig	Qatari2_child.hifiasm.dip.hap1.p_ctg.gfa	1646449			block	Qatari2_paternal.hapmer	20603			contig	Qatari2_child.hifiasm.dip.hap2.p_ctg.gfa	2902162
block	Qatari2_paternal.hapmer	2123175			contig	Qatari2_child.hifiasm.dip.hap1.p_ctg.gfa	1348640			block	Qatari2_paternal.hapmer	11561			contig	Qatari2_child.hifiasm.dip.hap2.p_ctg.gfa	2757908
block	Qatari2_paternal.hapmer	1991938			contig	Qatari2_child.hifiasm.dip.hap1.p_ctg.gfa	1219238			block	Qatari2_paternal.hapmer	8376			contig	Qatari2_child.hifiasm.dip.hap2.p_ctg.gfa	2733741
block	Qatari2_paternal.hapmer	1991639			contig	Qatari2_child.hifiasm.dip.hap1.p_ctg.gfa	1160382			block	Qatari2_paternal.hapmer	2501			contig	Qatari2_child.hifiasm.dip.hap2.p_ctg.gfa	2730929
block	Qatari2_paternal.hapmer	1920763			contig	Qatari2_child.hifiasm.dip.hap1.p_ctg.gfa	1061932			block	Qatari2_paternal.hapmer	2498			contig	Qatari2_child.hifiasm.dip.hap2.p_ctg.gfa	2330678
block	Qatari2_paternal.hapmer	1872705			contig	Qatari2_child.hifiasm.dip.hap1.p_ctg.gfa	1021859			block	Qatari2_maternal.hapmer	2009			contig	Qatari2_child.hifiasm.dip.hap2.p_ctg.gfa	2180188
block	Qatari2_paternal.hapmer	1786738			contig	Qatari2_child.hifiasm.dip.hap1.p_ctg.gfa	1002648			block	Qatari2_paternal.hapmer	1325			contig	Qatari2_child.hifiasm.dip.hap2.p_ctg.gfa	2113640
block	Qatari2_paternal.hapmer	1769822			contig	Qatari2_child.hifiasm.dip.hap1.p_ctg.gfa	955857			block	Qatari2_paternal.hapmer	590			contig	Qatari2_child.hifiasm.dip.hap2.p_ctg.gfa	2073819
block	Qatari2_paternal.hapmer	1684252			contig	Qatari2_child.hifiasm.dip.hap1.p_ctg.gfa	936120			block	Qatari2_maternal.hapmer	99			contig	Qatari2_child.hifiasm.dip.hap2.p_ctg.gfa	2072348
block	Qatari2_paternal.hapmer	1631627			contig	Qatari2_child.hifiasm.dip.hap1.p_ctg.gfa	926206			block	Qatari2_maternal.hapmer	41			contig	Qatari2_child.hifiasm.dip.hap2.p_ctg.gfa	2055327
block	Qatari2_paternal.hapmer	1356377			contig	Qatari2_child.hifiasm.dip.hap1.p_ctg.gfa	894177			block	Qatari2_maternal.hapmer	41			contig	Qatari2_child.hifiasm.dip.hap2.p_ctg.gfa	2042725
block	Qatari2_paternal.hapmer	1348610			contig	Qatari2_child.hifiasm.dip.hap1.p_ctg.gfa	880566								contig	Qatari2_child.hifiasm.dip.hap2.p_ctg.gfa	2012749
block	Qatari2_paternal.hapmer	1173025			contig	Qatari2_child.hifiasm.dip.hap1.p_ctg.gfa	878542								contig	Qatari2_child.hifiasm.dip.hap2.p_ctg.gfa	1959058
block	Qatari2_paternal.hapmer	1050053			contig	Qatari2_child.hifiasm.dip.hap1.p_ctg.gfa	858315								contig	Qatari2_child.hifiasm.dip.hap2.p_ctg.gfa	1890579
block	Qatari2_paternal.hapmer	1021776			contig	Qatari2_child.hifiasm.dip.hap1.p_ctg.gfa	845491								contig	Qatari2_child.hifiasm.dip.hap2.p_ctg.gfa	1853795
block	Qatari2_paternal.hapmer	1002598			contig	Qatari2_child.hifiasm.dip.hap1.p_ctg.gfa	817624								contig	Qatari2_child.hifiasm.dip.hap2.p_ctg.gfa	1739429
block	Qatari2_paternal.hapmer	915827			contig	Qatari2_child.hifiasm.dip.hap1.p_ctg.gfa	802707								contig	Qatari2_child.hifiasm.dip.hap2.p_ctg.gfa	1686704
block	Qatari2_paternal.hapmer	880566			contig	Qatari2_child.hifiasm.dip.hap1.p_ctg.gfa	789971								contig	Qatari2_child.hifiasm.dip.hap2.p_ctg.gfa	1593569
block	Qatari2_paternal.hapmer	858302			contig	Qatari2_child.hifiasm.dip.hap1.p_ctg.gfa	788961								contig	Qatari2_child.hifiasm.dip.hap2.p_ctg.gfa	1422180
block	Qatari2_paternal.hapmer	827730			contig	Qatari2_child.hifiasm.dip.hap1.p_ctg.gfa	768824								contig	Qatari2_child.hifiasm.dip.hap2.p_ctg.gfa	1406379
block	Qatari2_paternal.hapmer	817623			contig	Qatari2_child.hifiasm.dip.hap1.p_ctg.gfa	732998								contig	Qatari2_child.hifiasm.dip.hap2.p_ctg.gfa	1357946
block	Qatari2_paternal.hapmer	811809			contig	Qatari2_child.hifiasm.dip.hap1.p_ctg.gfa	677100								contig	Qatari2_child.hifiasm.dip.hap2.p_ctg.gfa	1222049
block	Qatari2_paternal.hapmer	780356			contig	Qatari2_child.hifiasm.dip.hap1.p_ctg.gfa	577033								contig	Qatari2_child.hifiasm.dip.hap2.p_ctg.gfa	1063643
block	Qatari2_paternal.hapmer	770494			contig	Qatari2_child.hifiasm.dip.hap1.p_ctg.gfa	515361								contig	Qatari2_child.hifiasm.dip.hap2.p_ctg.gfa	1060760
block	Qatari2_paternal.hapmer	763869			contig	Qatari2_child.hifiasm.dip.hap1.p_ctg.gfa	440771								contig	Qatari2_child.hifiasm.dip.hap2.p_ctg.gfa	1011183
block	Qatari2_paternal.hapmer	732205			contig	Qatari2_child.hifiasm.dip.hap1.p_ctg.gfa	430298								contig	Qatari2_child.hifiasm.dip.hap2.p_ctg.gfa	995744
block	Qatari2_paternal.hapmer	719158			contig	Qatari2_child.hifiasm.dip.hap1.p_ctg.gfa	410559								contig	Qatari2_child.hifiasm.dip.hap2.p_ctg.gfa	877088
block	Qatari2_paternal.hapmer	703133			contig	Qatari2_child.hifiasm.dip.hap1.p_ctg.gfa	390281								contig	Qatari2_child.hifiasm.dip.hap2.p_ctg.gfa	739432
block	Qatari2_paternal.hapmer	649899			contig	Qatari2_child.hifiasm.dip.hap1.p_ctg.gfa	379625								contig	Qatari2_child.hifiasm.dip.hap2.p_ctg.gfa	707286
block	Qatari2_paternal.hapmer	577010			contig	Qatari2_child.hifiasm.dip.hap1.p_ctg.gfa	378952								contig	Qatari2_child.hifiasm.dip.hap2.p_ctg.gfa	666422
block	Qatari2_maternal.hapmer	521941			contig	Qatari2_child.hifiasm.dip.hap1.p_ctg.gfa	346338								contig	Qatari2_child.hifiasm.dip.hap2.p_ctg.gfa	636148
block	Qatari2_paternal.hapmer	450493			contig	Qatari2_child.hifiasm.dip.hap1.p_ctg.gfa	314512								contig	Qatari2_child.hifiasm.dip.hap2.p_ctg.gfa	493102
block	Qatari2_paternal.hapmer	384500			contig	Qatari2_child.hifiasm.dip.hap1.p_ctg.gfa	307103								contig	Qatari2_child.hifiasm.dip.hap2.p_ctg.gfa	480813
block	Qatari2_paternal.hapmer	375496			contig	Qatari2_child.hifiasm.dip.hap1.p_ctg.gfa	276978								contig	Qatari2_child.hifiasm.dip.hap2.p_ctg.gfa	477607
block	Qatari2_paternal.hapmer	360919			contig	Qatari2_child.hifiasm.dip.hap1.p_ctg.gfa	270085								contig	Qatari2_child.hifiasm.dip.hap2.p_ctg.gfa	455419
block	Qatari2_paternal.hapmer	357099			contig	Qatari2_child.hifiasm.dip.hap1.p_ctg.gfa	250504								contig	Qatari2_child.hifiasm.dip.hap2.p_ctg.gfa	395896
block	Qatari2_paternal.hapmer	348759			contig	Qatari2_child.hifiasm.dip.hap1.p_ctg.gfa	250162								contig	Qatari2_child.hifiasm.dip.hap2.p_ctg.gfa	394462
block	Qatari2_paternal.hapmer	288944			contig	Qatari2_child.hifiasm.dip.hap1.p_ctg.gfa	246867								contig	Qatari2_child.hifiasm.dip.hap2.p_ctg.gfa	389361
block	Qatari2_maternal.hapmer	284190			contig	Qatari2_child.hifiasm.dip.hap1.p_ctg.gfa	221783								contig	Qatari2_child.hifiasm.dip.hap2.p_ctg.gfa	321620
block	Qatari2_maternal.hapmer	260873			contig	Qatari2_child.hifiasm.dip.hap1.p_ctg.gfa	220751								contig	Qatari2_child.hifiasm.dip.hap2.p_ctg.gfa	317476
block	Qatari2_paternal.hapmer	247669			contig	Qatari2_child.hifiasm.dip.hap1.p_ctg.gfa	217016								contig	Qatari2_child.hifiasm.dip.hap2.p_ctg.gfa	312848
block	Qatari2_paternal.hapmer	246833			contig	Qatari2_child.hifiasm.dip.hap1.p_ctg.gfa	196312								contig	Qatari2_child.hifiasm.dip.hap2.p_ctg.gfa	309328
block	Qatari2_paternal.hapmer	216733			contig	Qatari2_child.hifiasm.dip.hap1.p_ctg.gfa	191939								contig	Qatari2_child.hifiasm.dip.hap2.p_ctg.gfa	306483
block	Qatari2_paternal.hapmer	216138			contig	Qatari2_child.hifiasm.dip.hap1.p_ctg.gfa	187739								contig	Qatari2_child.hifiasm.dip.hap2.p_ctg.gfa	268917
block	Qatari2_paternal.hapmer	207121			contig	Qatari2_child.hifiasm.dip.hap1.p_ctg.gfa	178073								contig	Qatari2_child.hifiasm.dip.hap2.p_ctg.gfa	267499
block	Qatari2_paternal.hapmer	203700			contig	Qatari2_child.hifiasm.dip.hap1.p_ctg.gfa	174647								contig	Qatari2_child.hifiasm.dip.hap2.p_ctg.gfa	259614
block	Qatari2_paternal.hapmer	196101			contig	Qatari2_child.hifiasm.dip.hap1.p_ctg.gfa	169377								contig	Qatari2_child.hifiasm.dip.hap2.p_ctg.gfa	253144
block	Qatari2_paternal.hapmer	175230			contig	Qatari2_child.hifiasm.dip.hap1.p_ctg.gfa	168763								contig	Qatari2_child.hifiasm.dip.hap2.p_ctg.gfa	239431
block	Qatari2_maternal.hapmer	175198			contig	Qatari2_child.hifiasm.dip.hap1.p_ctg.gfa	159352								contig	Qatari2_child.hifiasm.dip.hap2.p_ctg.gfa	231566
block	Qatari2_maternal.hapmer	171000			contig	Qatari2_child.hifiasm.dip.hap1.p_ctg.gfa	154006								contig	Qatari2_child.hifiasm.dip.hap2.p_ctg.gfa	208278
block	Qatari2_paternal.hapmer	169325			contig	Qatari2_child.hifiasm.dip.hap1.p_ctg.gfa	144495								contig	Qatari2_child.hifiasm.dip.hap2.p_ctg.gfa	206103
block	Qatari2_maternal.hapmer	155150			contig	Qatari2_child.hifiasm.dip.hap1.p_ctg.gfa	138595								contig	Qatari2_child.hifiasm.dip.hap2.p_ctg.gfa	205592
block	Qatari2_paternal.hapmer	154512			contig	Qatari2_child.hifiasm.dip.hap1.p_ctg.gfa	134849								contig	Qatari2_child.hifiasm.dip.hap2.p_ctg.gfa	194369
block	Qatari2_paternal.hapmer	151203			contig	Qatari2_child.hifiasm.dip.hap1.p_ctg.gfa	124861								contig	Qatari2_child.hifiasm.dip.hap2.p_ctg.gfa	187574
block	Qatari2_paternal.hapmer	151008			contig	Qatari2_child.hifiasm.dip.hap1.p_ctg.gfa	120660								contig	Qatari2_child.hifiasm.dip.hap2.p_ctg.gfa	183443
block	Qatari2_paternal.hapmer	137298			contig	Qatari2_child.hifiasm.dip.hap1.p_ctg.gfa	108666								contig	Qatari2_child.hifiasm.dip.hap2.p_ctg.gfa	176392
block	Qatari2_paternal.hapmer	135265			contig	Qatari2_child.hifiasm.dip.hap1.p_ctg.gfa	103035								contig	Qatari2_child.hifiasm.dip.hap2.p_ctg.gfa	164666
block	Qatari2_paternal.hapmer	134833			contig	Qatari2_child.hifiasm.dip.hap1.p_ctg.gfa	101040								contig	Qatari2_child.hifiasm.dip.hap2.p_ctg.gfa	156490
block	Qatari2_paternal.hapmer	128622			contig	Qatari2_child.hifiasm.dip.hap1.p_ctg.gfa	100574								contig	Qatari2_child.hifiasm.dip.hap2.p_ctg.gfa	156467
block	Qatari2_paternal.hapmer	102320			contig	Qatari2_child.hifiasm.dip.hap1.p_ctg.gfa	98094								contig	Qatari2_child.hifiasm.dip.hap2.p_ctg.gfa	156042
block	Qatari2_maternal.hapmer	96271			contig	Qatari2_child.hifiasm.dip.hap1.p_ctg.gfa	97515								contig	Qatari2_child.hifiasm.dip.hap2.p_ctg.gfa	154796
block	Qatari2_paternal.hapmer	94616			contig	Qatari2_child.hifiasm.dip.hap1.p_ctg.gfa	92971								contig	Qatari2_child.hifiasm.dip.hap2.p_ctg.gfa	153327
block	Qatari2_paternal.hapmer	81023			contig	Qatari2_child.hifiasm.dip.hap1.p_ctg.gfa	90730								contig	Qatari2_child.hifiasm.dip.hap2.p_ctg.gfa	150460
block	Qatari2_paternal.hapmer	79365			contig	Qatari2_child.hifiasm.dip.hap1.p_ctg.gfa	88700								contig	Qatari2_child.hifiasm.dip.hap2.p_ctg.gfa	145399
block	Qatari2_paternal.hapmer	78460			contig	Qatari2_child.hifiasm.dip.hap1.p_ctg.gfa	86963								contig	Qatari2_child.hifiasm.dip.hap2.p_ctg.gfa	142034
block	Qatari2_paternal.hapmer	77874			contig	Qatari2_child.hifiasm.dip.hap1.p_ctg.gfa	86268								contig	Qatari2_child.hifiasm.dip.hap2.p_ctg.gfa	137959
block	Qatari2_paternal.hapmer	69648			contig	Qatari2_child.hifiasm.dip.hap1.p_ctg.gfa	82197								contig	Qatari2_child.hifiasm.dip.hap2.p_ctg.gfa	130240
block	Qatari2_paternal.hapmer	66772			contig	Qatari2_child.hifiasm.dip.hap1.p_ctg.gfa	82051								contig	Qatari2_child.hifiasm.dip.hap2.p_ctg.gfa	126112
block	Qatari2_paternal.hapmer	64209			contig	Qatari2_child.hifiasm.dip.hap1.p_ctg.gfa	81025								contig	Qatari2_child.hifiasm.dip.hap2.p_ctg.gfa	122774
block	Qatari2_paternal.hapmer	55557			contig	Qatari2_child.hifiasm.dip.hap1.p_ctg.gfa	78981								contig	Qatari2_child.hifiasm.dip.hap2.p_ctg.gfa	119621
block	Qatari2_paternal.hapmer	53370			contig	Qatari2_child.hifiasm.dip.hap1.p_ctg.gfa	74892								contig	Qatari2_child.hifiasm.dip.hap2.p_ctg.gfa	116171
block	Qatari2_paternal.hapmer	51212			contig	Qatari2_child.hifiasm.dip.hap1.p_ctg.gfa	72487								contig	Qatari2_child.hifiasm.dip.hap2.p_ctg.gfa	113877
block	Qatari2_paternal.hapmer	48195			contig	Qatari2_child.hifiasm.dip.hap1.p_ctg.gfa	71576								contig	Qatari2_child.hifiasm.dip.hap2.p_ctg.gfa	113125
block	Qatari2_paternal.hapmer	46179			contig	Qatari2_child.hifiasm.dip.hap1.p_ctg.gfa	69993								contig	Qatari2_child.hifiasm.dip.hap2.p_ctg.gfa	112137
block	Qatari2_paternal.hapmer	45654			contig	Qatari2_child.hifiasm.dip.hap1.p_ctg.gfa	69185								contig	Qatari2_child.hifiasm.dip.hap2.p_ctg.gfa	111392
block	Qatari2_paternal.hapmer	45094			contig	Qatari2_child.hifiasm.dip.hap1.p_ctg.gfa	68521								contig	Qatari2_child.hifiasm.dip.hap2.p_ctg.gfa	108232
block	Qatari2_paternal.hapmer	44953			contig	Qatari2_child.hifiasm.dip.hap1.p_ctg.gfa	68243								contig	Qatari2_child.hifiasm.dip.hap2.p_ctg.gfa	107877
block	Qatari2_maternal.hapmer	42890			contig	Qatari2_child.hifiasm.dip.hap1.p_ctg.gfa	64895								contig	Qatari2_child.hifiasm.dip.hap2.p_ctg.gfa	103199
block	Qatari2_paternal.hapmer	40838			contig	Qatari2_child.hifiasm.dip.hap1.p_ctg.gfa	63564								contig	Qatari2_child.hifiasm.dip.hap2.p_ctg.gfa	101824
block	Qatari2_paternal.hapmer	40396			contig	Qatari2_child.hifiasm.dip.hap1.p_ctg.gfa	62867								contig	Qatari2_child.hifiasm.dip.hap2.p_ctg.gfa	98333
block	Qatari2_paternal.hapmer	39572			contig	Qatari2_child.hifiasm.dip.hap1.p_ctg.gfa	62590								contig	Qatari2_child.hifiasm.dip.hap2.p_ctg.gfa	96302
block	Qatari2_maternal.hapmer	39153			contig	Qatari2_child.hifiasm.dip.hap1.p_ctg.gfa	62192								contig	Qatari2_child.hifiasm.dip.hap2.p_ctg.gfa	94240
block	Qatari2_paternal.hapmer	37861			contig	Qatari2_child.hifiasm.dip.hap1.p_ctg.gfa	61597								contig	Qatari2_child.hifiasm.dip.hap2.p_ctg.gfa	93075
block	Qatari2_maternal.hapmer	34964			contig	Qatari2_child.hifiasm.dip.hap1.p_ctg.gfa	60081								contig	Qatari2_child.hifiasm.dip.hap2.p_ctg.gfa	93015
block	Qatari2_maternal.hapmer	32815			contig	Qatari2_child.hifiasm.dip.hap1.p_ctg.gfa	59825								contig	Qatari2_child.hifiasm.dip.hap2.p_ctg.gfa	91899
block	Qatari2_paternal.hapmer	32227			contig	Qatari2_child.hifiasm.dip.hap1.p_ctg.gfa	54300								contig	Qatari2_child.hifiasm.dip.hap2.p_ctg.gfa	89435
block	Qatari2_maternal.hapmer	30675			contig	Qatari2_child.hifiasm.dip.hap1.p_ctg.gfa	54084								contig	Qatari2_child.hifiasm.dip.hap2.p_ctg.gfa	88189
block	Qatari2_maternal.hapmer	29684			contig	Qatari2_child.hifiasm.dip.hap1.p_ctg.gfa	53668								contig	Qatari2_child.hifiasm.dip.hap2.p_ctg.gfa	87783
block	Qatari2_paternal.hapmer	27606			contig	Qatari2_child.hifiasm.dip.hap1.p_ctg.gfa	52528								contig	Qatari2_child.hifiasm.dip.hap2.p_ctg.gfa	86959
block	Qatari2_maternal.hapmer	26387			contig	Qatari2_child.hifiasm.dip.hap1.p_ctg.gfa	51007								contig	Qatari2_child.hifiasm.dip.hap2.p_ctg.gfa	86939
block	Qatari2_maternal.hapmer	24656			contig	Qatari2_child.hifiasm.dip.hap1.p_ctg.gfa	49398								contig	Qatari2_child.hifiasm.dip.hap2.p_ctg.gfa	86931
block	Qatari2_maternal.hapmer	21986			contig	Qatari2_child.hifiasm.dip.hap1.p_ctg.gfa	48839								contig	Qatari2_child.hifiasm.dip.hap2.p_ctg.gfa	85443
block	Qatari2_maternal.hapmer	19995			contig	Qatari2_child.hifiasm.dip.hap1.p_ctg.gfa	48610								contig	Qatari2_child.hifiasm.dip.hap2.p_ctg.gfa	84325
block	Qatari2_maternal.hapmer	19385			contig	Qatari2_child.hifiasm.dip.hap1.p_ctg.gfa	48259								contig	Qatari2_child.hifiasm.dip.hap2.p_ctg.gfa	82952
block	Qatari2_paternal.hapmer	15537			contig	Qatari2_child.hifiasm.dip.hap1.p_ctg.gfa	48203								contig	Qatari2_child.hifiasm.dip.hap2.p_ctg.gfa	80664
block	Qatari2_maternal.hapmer	11008			contig	Qatari2_child.hifiasm.dip.hap1.p_ctg.gfa	44957								contig	Qatari2_child.hifiasm.dip.hap2.p_ctg.gfa	77022
block	Qatari2_maternal.hapmer	9546			contig	Qatari2_child.hifiasm.dip.hap1.p_ctg.gfa	44906								contig	Qatari2_child.hifiasm.dip.hap2.p_ctg.gfa	75450
block	Qatari2_maternal.hapmer	6627			contig	Qatari2_child.hifiasm.dip.hap1.p_ctg.gfa	44357								contig	Qatari2_child.hifiasm.dip.hap2.p_ctg.gfa	75174
block	Qatari2_maternal.hapmer	6529			contig	Qatari2_child.hifiasm.dip.hap1.p_ctg.gfa	44226								contig	Qatari2_child.hifiasm.dip.hap2.p_ctg.gfa	75016
block	Qatari2_paternal.hapmer	6143			contig	Qatari2_child.hifiasm.dip.hap1.p_ctg.gfa	43985								contig	Qatari2_child.hifiasm.dip.hap2.p_ctg.gfa	73688
block	Qatari2_maternal.hapmer	5625			contig	Qatari2_child.hifiasm.dip.hap1.p_ctg.gfa	43793								contig	Qatari2_child.hifiasm.dip.hap2.p_ctg.gfa	71964
block	Qatari2_maternal.hapmer	5086			contig	Qatari2_child.hifiasm.dip.hap1.p_ctg.gfa	41650								contig	Qatari2_child.hifiasm.dip.hap2.p_ctg.gfa	71053
block	Qatari2_maternal.hapmer	3253			contig	Qatari2_child.hifiasm.dip.hap1.p_ctg.gfa	41509								contig	Qatari2_child.hifiasm.dip.hap2.p_ctg.gfa	70532
block	Qatari2_paternal.hapmer	3235			contig	Qatari2_child.hifiasm.dip.hap1.p_ctg.gfa	40806								contig	Qatari2_child.hifiasm.dip.hap2.p_ctg.gfa	69854
block	Qatari2_paternal.hapmer	1590			contig	Qatari2_child.hifiasm.dip.hap1.p_ctg.gfa	40473								contig	Qatari2_child.hifiasm.dip.hap2.p_ctg.gfa	69815
block	Qatari2_paternal.hapmer	971			contig	Qatari2_child.hifiasm.dip.hap1.p_ctg.gfa	40399								contig	Qatari2_child.hifiasm.dip.hap2.p_ctg.gfa	69662
block	Qatari2_maternal.hapmer	662			contig	Qatari2_child.hifiasm.dip.hap1.p_ctg.gfa	40004								contig	Qatari2_child.hifiasm.dip.hap2.p_ctg.gfa	69607
block	Qatari2_maternal.hapmer	437			contig	Qatari2_child.hifiasm.dip.hap1.p_ctg.gfa	39252								contig	Qatari2_child.hifiasm.dip.hap2.p_ctg.gfa	69428
block	Qatari2_maternal.hapmer	50			contig	Qatari2_child.hifiasm.dip.hap1.p_ctg.gfa	38522								contig	Qatari2_child.hifiasm.dip.hap2.p_ctg.gfa	67846
block	Qatari2_paternal.hapmer	41			contig	Qatari2_child.hifiasm.dip.hap1.p_ctg.gfa	36208								contig	Qatari2_child.hifiasm.dip.hap2.p_ctg.gfa	67556
block	Qatari2_maternal.hapmer	41			contig	Qatari2_child.hifiasm.dip.hap1.p_ctg.gfa	34054								contig	Qatari2_child.hifiasm.dip.hap2.p_ctg.gfa	67313
block	Qatari2_maternal.hapmer	41			contig	Qatari2_child.hifiasm.dip.hap1.p_ctg.gfa	33536								contig	Qatari2_child.hifiasm.dip.hap2.p_ctg.gfa	67258
block	Qatari2_paternal.hapmer	40			contig	Qatari2_child.hifiasm.dip.hap1.p_ctg.gfa	33403								contig	Qatari2_child.hifiasm.dip.hap2.p_ctg.gfa	66607
block	Qatari2_maternal.hapmer	39			contig	Qatari2_child.hifiasm.dip.hap1.p_ctg.gfa	33218								contig	Qatari2_child.hifiasm.dip.hap2.p_ctg.gfa	65522
block	Qatari2_paternal.hapmer	37			contig	Qatari2_child.hifiasm.dip.hap1.p_ctg.gfa	32642								contig	Qatari2_child.hifiasm.dip.hap2.p_ctg.gfa	65036
block	Qatari2_paternal.hapmer	37			contig	Qatari2_child.hifiasm.dip.hap1.p_ctg.gfa	32482								contig	Qatari2_child.hifiasm.dip.hap2.p_ctg.gfa	64321
block	Qatari2_paternal.hapmer	35			contig	Qatari2_child.hifiasm.dip.hap1.p_ctg.gfa	31703								contig	Qatari2_child.hifiasm.dip.hap2.p_ctg.gfa	63777
block	Qatari2_paternal.hapmer	35			contig	Qatari2_child.hifiasm.dip.hap1.p_ctg.gfa	31011								contig	Qatari2_child.hifiasm.dip.hap2.p_ctg.gfa	62338
block	Qatari2_maternal.hapmer	31			contig	Qatari2_child.hifiasm.dip.hap1.p_ctg.gfa	29913								contig	Qatari2_child.hifiasm.dip.hap2.p_ctg.gfa	62138
block	Qatari2_paternal.hapmer	30			contig	Qatari2_child.hifiasm.dip.hap1.p_ctg.gfa	29357								contig	Qatari2_child.hifiasm.dip.hap2.p_ctg.gfa	61199
block	Qatari2_paternal.hapmer	29			contig	Qatari2_child.hifiasm.dip.hap1.p_ctg.gfa	29224								contig	Qatari2_child.hifiasm.dip.hap2.p_ctg.gfa	58756
block	Qatari2_maternal.hapmer	29			contig	Qatari2_child.hifiasm.dip.hap1.p_ctg.gfa	29185								contig	Qatari2_child.hifiasm.dip.hap2.p_ctg.gfa	58531
block	Qatari2_maternal.hapmer	28			contig	Qatari2_child.hifiasm.dip.hap1.p_ctg.gfa	29155								contig	Qatari2_child.hifiasm.dip.hap2.p_ctg.gfa	58237
block	Qatari2_maternal.hapmer	27			contig	Qatari2_child.hifiasm.dip.hap1.p_ctg.gfa	29139								contig	Qatari2_child.hifiasm.dip.hap2.p_ctg.gfa	58133
block	Qatari2_maternal.hapmer	27			contig	Qatari2_child.hifiasm.dip.hap1.p_ctg.gfa	29127								contig	Qatari2_child.hifiasm.dip.hap2.p_ctg.gfa	57481
block	Qatari2_maternal.hapmer	27			contig	Qatari2_child.hifiasm.dip.hap1.p_ctg.gfa	28956								contig	Qatari2_child.hifiasm.dip.hap2.p_ctg.gfa	56992
block	Qatari2_maternal.hapmer	26			contig	Qatari2_child.hifiasm.dip.hap1.p_ctg.gfa	28473								contig	Qatari2_child.hifiasm.dip.hap2.p_ctg.gfa	56302
block	Qatari2_maternal.hapmer	26			contig	Qatari2_child.hifiasm.dip.hap1.p_ctg.gfa	28426								contig	Qatari2_child.hifiasm.dip.hap2.p_ctg.gfa	56072
block	Qatari2_maternal.hapmer	25			contig	Qatari2_child.hifiasm.dip.hap1.p_ctg.gfa	28358								contig	Qatari2_child.hifiasm.dip.hap2.p_ctg.gfa	56052
block	Qatari2_maternal.hapmer	25			contig	Qatari2_child.hifiasm.dip.hap1.p_ctg.gfa	27949								contig	Qatari2_child.hifiasm.dip.hap2.p_ctg.gfa	55701
block	Qatari2_paternal.hapmer	24			contig	Qatari2_child.hifiasm.dip.hap1.p_ctg.gfa	27798								contig	Qatari2_child.hifiasm.dip.hap2.p_ctg.gfa	55290
block	Qatari2_maternal.hapmer	24			contig	Qatari2_child.hifiasm.dip.hap1.p_ctg.gfa	27685								contig	Qatari2_child.hifiasm.dip.hap2.p_ctg.gfa	53718
block	Qatari2_maternal.hapmer	24			contig	Qatari2_child.hifiasm.dip.hap1.p_ctg.gfa	27644								contig	Qatari2_child.hifiasm.dip.hap2.p_ctg.gfa	53289
block	Qatari2_paternal.hapmer	23			contig	Qatari2_child.hifiasm.dip.hap1.p_ctg.gfa	26904								contig	Qatari2_child.hifiasm.dip.hap2.p_ctg.gfa	53263
block	Qatari2_paternal.hapmer	22			contig	Qatari2_child.hifiasm.dip.hap1.p_ctg.gfa	26860								contig	Qatari2_child.hifiasm.dip.hap2.p_ctg.gfa	52538
block	Qatari2_maternal.hapmer	22			contig	Qatari2_child.hifiasm.dip.hap1.p_ctg.gfa	26525								contig	Qatari2_child.hifiasm.dip.hap2.p_ctg.gfa	51734
block	Qatari2_maternal.hapmer	22			contig	Qatari2_child.hifiasm.dip.hap1.p_ctg.gfa	26432								contig	Qatari2_child.hifiasm.dip.hap2.p_ctg.gfa	46199
block	Qatari2_maternal.hapmer	22			contig	Qatari2_child.hifiasm.dip.hap1.p_ctg.gfa	26376								contig	Qatari2_child.hifiasm.dip.hap2.p_ctg.gfa	44935
					contig	Qatari2_child.hifiasm.dip.hap1.p_ctg.gfa	26369								contig	Qatari2_child.hifiasm.dip.hap2.p_ctg.gfa	44872
					contig	Qatari2_child.hifiasm.dip.hap1.p_ctg.gfa	25890								contig	Qatari2_child.hifiasm.dip.hap2.p_ctg.gfa	40904
					contig	Qatari2_child.hifiasm.dip.hap1.p_ctg.gfa	25642								contig	Qatari2_child.hifiasm.dip.hap2.p_ctg.gfa	40233
					contig	Qatari2_child.hifiasm.dip.hap1.p_ctg.gfa	25062								contig	Qatari2_child.hifiasm.dip.hap2.p_ctg.gfa	40084
					contig	Qatari2_child.hifiasm.dip.hap1.p_ctg.gfa	24650								contig	Qatari2_child.hifiasm.dip.hap2.p_ctg.gfa	39846
					contig	Qatari2_child.hifiasm.dip.hap1.p_ctg.gfa	24029								contig	Qatari2_child.hifiasm.dip.hap2.p_ctg.gfa	38601
					contig	Qatari2_child.hifiasm.dip.hap1.p_ctg.gfa	23428								contig	Qatari2_child.hifiasm.dip.hap2.p_ctg.gfa	37835
					contig	Qatari2_child.hifiasm.dip.hap1.p_ctg.gfa	23053								contig	Qatari2_child.hifiasm.dip.hap2.p_ctg.gfa	36810
					contig	Qatari2_child.hifiasm.dip.hap1.p_ctg.gfa	22647								contig	Qatari2_child.hifiasm.dip.hap2.p_ctg.gfa	36376
					contig	Qatari2_child.hifiasm.dip.hap1.p_ctg.gfa	22233								contig	Qatari2_child.hifiasm.dip.hap2.p_ctg.gfa	36215
					contig	Qatari2_child.hifiasm.dip.hap1.p_ctg.gfa	21204								contig	Qatari2_child.hifiasm.dip.hap2.p_ctg.gfa	35613
					contig	Qatari2_child.hifiasm.dip.hap1.p_ctg.gfa	20985								contig	Qatari2_child.hifiasm.dip.hap2.p_ctg.gfa	32832
					contig	Qatari2_child.hifiasm.dip.hap1.p_ctg.gfa	20157								contig	Qatari2_child.hifiasm.dip.hap2.p_ctg.gfa	31927
					contig	Qatari2_child.hifiasm.dip.hap1.p_ctg.gfa	19656								contig	Qatari2_child.hifiasm.dip.hap2.p_ctg.gfa	31385
					contig	Qatari2_child.hifiasm.dip.hap1.p_ctg.gfa	18745								contig	Qatari2_child.hifiasm.dip.hap2.p_ctg.gfa	31255
					contig	Qatari2_child.hifiasm.dip.hap1.p_ctg.gfa	18633								contig	Qatari2_child.hifiasm.dip.hap2.p_ctg.gfa	29350
					contig	Qatari2_child.hifiasm.dip.hap1.p_ctg.gfa	16581								contig	Qatari2_child.hifiasm.dip.hap2.p_ctg.gfa	28975
					contig	Qatari2_child.hifiasm.dip.hap1.p_ctg.gfa	14485								contig	Qatari2_child.hifiasm.dip.hap2.p_ctg.gfa	28254
															contig	Qatari2_child.hifiasm.dip.hap2.p_ctg.gfa	28217
															contig	Qatari2_child.hifiasm.dip.hap2.p_ctg.gfa	27824
															contig	Qatari2_child.hifiasm.dip.hap2.p_ctg.gfa	27251
															contig	Qatari2_child.hifiasm.dip.hap2.p_ctg.gfa	26307
															contig	Qatari2_child.hifiasm.dip.hap2.p_ctg.gfa	26180
															contig	Qatari2_child.hifiasm.dip.hap2.p_ctg.gfa	25922
															contig	Qatari2_child.hifiasm.dip.hap2.p_ctg.gfa	25469
															contig	Qatari2_child.hifiasm.dip.hap2.p_ctg.gfa	25318
															contig	Qatari2_child.hifiasm.dip.hap2.p_ctg.gfa	24953
															contig	Qatari2_child.hifiasm.dip.hap2.p_ctg.gfa	24609
															contig	Qatari2_child.hifiasm.dip.hap2.p_ctg.gfa	24126
															contig	Qatari2_child.hifiasm.dip.hap2.p_ctg.gfa	23731
															contig	Qatari2_child.hifiasm.dip.hap2.p_ctg.gfa	23395
															contig	Qatari2_child.hifiasm.dip.hap2.p_ctg.gfa	22233
															contig	Qatari2_child.hifiasm.dip.hap2.p_ctg.gfa	21211
															contig	Qatari2_child.hifiasm.dip.hap2.p_ctg.gfa	21042
															contig	Qatari2_child.hifiasm.dip.hap2.p_ctg.gfa	18477
															contig	Qatari2_child.hifiasm.dip.hap2.p_ctg.gfa	16920

## Sheet: Fig.2d
Sample	Haplotype	Type	Length
Sudanese	hap1	Haploid	2895519567
Sudanese	hap1	Unknown	2445757
Sudanese	hap1	Duplicated	7652574
Sudanese	hap1	Collapsed	4953677
Sudanese	hap1	Erroneous	2483220
Afghani	hap1	Haploid	3010865191
Afghani	hap1	Unknown	5435150
Afghani	hap1	Duplicated	54166
Afghani	hap1	Collapsed	6792364
Afghani	hap1	Erroneous	400917
Syrian	hap1	Haploid	2909252490
Syrian	hap1	Unknown	985620
Syrian	hap1	Duplicated	747438
Syrian	hap1	Collapsed	9191321
Syrian	hap1	Erroneous	2391820
Jordanian	hap1	Haploid	2925579640
Jordanian	hap1	Unknown	844443
Jordanian	hap1	Duplicated	245766
Jordanian	hap1	Collapsed	7449067
Jordanian	hap1	Erroneous	2142678
Qatari 1	hap1	Haploid	2943625889
Qatari 1	hap1	Unknown	100951
Qatari 1	hap1	Duplicated	231778
Qatari 1	hap1	Collapsed	3784528
Qatari 1	hap1	Erroneous	4016245
Qatari 2	hap1	Haploid	2937333994
Qatari 2	hap1	Unknown	896494
Qatari 2	hap1	Duplicated	167811
Qatari 2	hap1	Collapsed	3735991
Qatari 2	hap1	Erroneous	2295818
Sudanese	hap2	Haploid	3032098519
Sudanese	hap2	Unknown	2695350
Sudanese	hap2	Duplicated	2326041
Sudanese	hap2	Collapsed	14389423
Sudanese	hap2	Erroneous	1859882
Afghani	hap2	Haploid	3002802814
Afghani	hap2	Unknown	4014948
Afghani	hap2	Duplicated	12454
Afghani	hap2	Collapsed	7375282
Afghani	hap2	Erroneous	409396
Syrian	hap2	Haploid	2997116957
Syrian	hap2	Unknown	715430
Syrian	hap2	Duplicated	5220506
Syrian	hap2	Collapsed	2798398
Syrian	hap2	Erroneous	2227894
Jordanian	hap2	Haploid	3024000286
Jordanian	hap2	Unknown	643401
Jordanian	hap2	Duplicated	168080
Jordanian	hap2	Collapsed	4641674
Jordanian	hap2	Erroneous	1750328
Qatari 1	hap2	Haploid	3014354020
Qatari 1	hap2	Unknown	143859
Qatari 1	hap2	Duplicated	817687
Qatari 1	hap2	Collapsed	6863488
Qatari 1	hap2	Erroneous	3829621
Qatari 2	hap2	Haploid	3036339021
Qatari 2	hap2	Unknown	956578
Qatari 2	hap2	Duplicated	1210023
Qatari 2	hap2	Collapsed	3970922
Qatari 2	hap2	Erroneous	2702041
