# Supplementary material for: Near-complete Middle Eastern genomes refine autozygosity and enhance disease-causing and population-specific variant discovery
Source: Nat Genet. 2025 May 5;57(5):1119–31. doi: 10.1038/s41588-025-02173-7 (PMC12081309; doi:10.1038/s41588-025-02173-7)
Supplement: Supplementary file 6 — Statistical source data. [file 41588_2025_2173_MOESM6_ESM.xlsx]

## Sheet: Fig.3a
Sample	Contig ID	Haplotype	Chr	Start	Alignment length
Sudanese	h1tg000004l	hap1	chr9	45030054	126
Sudanese	h1tg000029l	hap1	chr19	28938703	174
Sudanese	h1tg000035l	hap1	chr7	63647818	188
Sudanese	h1tg000068l	hap1	chr1	142232770	214
Sudanese	h1tg000046l	hap1	chr11	51549457	246
Sudanese	h1tg000076l	hap1	chr1	126249255	264
Sudanese	h1tg000087l	hap1	chr7	1010205	322
Sudanese	h1tg000035l	hap1	chr7	60471433	333
Sudanese	h1tg000068l	hap1	chr1	133618305	333
Sudanese	h1tg000048l	hap1	chr9	64584571	341
Sudanese	h1tg000082l	hap1	chr16	853243	348
Sudanese	h1tg000048l	hap1	chr9	74674946	364
Sudanese	h1tg000076l	hap1	chr1	126249117	393
Sudanese	h1tg000046l	hap1	chr11	51522337	402
Sudanese	h1tg000048l	hap1	chr9	74674913	417
Sudanese	h1tg000048l	hap1	chr9	75079452	417
Sudanese	h1tg000029l	hap1	chr19	29541002	428
Sudanese	h1tg000004l	hap1	chr9	45514552	429
Sudanese	h1tg000011l	hap1	chr3	95336121	435
Sudanese	h1tg000029l	hap1	chr19	28984287	439
Sudanese	h1tg000048l	hap1	chr9	70431146	439
Sudanese	h1tg000076l	hap1	chr1	126209482	439
Sudanese	h1tg000035l	hap1	chr7	63629420	455
Sudanese	h1tg000008l	hap1	chr20	31626402	458
Sudanese	h1tg000029l	hap1	chr19	29297394	460
Sudanese	h1tg000025l	hap1	chr5	162676994	471
Sudanese	h1tg000029l	hap1	chr19	25874272	487
Sudanese	h1tg000046l	hap1	chr11	51522242	497
Sudanese	h1tg000029l	hap1	chr19	29219198	532
Sudanese	h1tg000048l	hap1	chr9	74130020	541
Sudanese	h1tg000041l	hap1	chr16	51943441	543
Sudanese	h1tg000048l	hap1	chr9	74130020	551
Sudanese	h1tg000028l	hap1	chr18	15980000	568
Sudanese	h1tg000004l	hap1	chr9	45120379	573
Sudanese	h1tg000029l	hap1	chr19	28657056	593
Sudanese	h1tg000048l	hap1	chr9	64829498	616
Sudanese	h1tg000004l	hap1	chr9	47247602	632
Sudanese	h1tg000029l	hap1	chr19	29547629	634
Sudanese	h1tg000029l	hap1	chr19	28991855	645
Sudanese	h1tg000040l	hap1	chr20	31627506	656
Sudanese	h1tg000029l	hap1	chr19	29000348	681
Sudanese	h1tg000035l	hap1	chr7	63637314	684
Sudanese	h1tg000029l	hap1	chr19	28948570	693
Sudanese	h1tg000048l	hap1	chr9	75686951	693
Sudanese	h1tg000048l	hap1	chr9	51329587	694
Sudanese	h1tg000048l	hap1	chr9	65142912	694
Sudanese	h1tg000029l	hap1	chr19	29000330	696
Sudanese	h1tg000035l	hap1	chr7	63643584	698
Sudanese	h1tg000029l	hap1	chr19	29000330	699
Sudanese	h1tg000048l	hap1	chr9	73845223	714
Sudanese	h1tg000022l	hap1	chr5	49416880	726
Sudanese	h1tg000029l	hap1	chr19	28964515	728
Sudanese	h1tg000140l	hap1	chr13	13979529	741
Sudanese	h1tg000076l	hap1	chr1	126254939	749
Sudanese	h1tg000029l	hap1	chr19	29095484	758
Sudanese	h1tg000048l	hap1	chr9	70947165	762
Sudanese	h1tg000048l	hap1	chr9	64053146	763
Sudanese	h1tg000004l	hap1	chr9	45047240	765
Sudanese	h1tg000029l	hap1	chr19	29277610	766
Sudanese	h1tg000048l	hap1	chr9	76297316	768
Sudanese	h1tg000076l	hap1	chr1	122027379	771
Sudanese	h1tg000029l	hap1	chr19	28972761	788
Sudanese	h1tg000029l	hap1	chr5	110647879	793
Sudanese	h1tg000029l	hap1	chr19	25999824	794
Sudanese	h1tg000048l	hap1	chr9	61930417	794
Sudanese	h1tg000048l	hap1	chr9	73720833	795
Sudanese	h1tg000004l	hap1	chr9	45030146	808
Sudanese	h1tg000029l	hap1	chr19	28657056	808
Sudanese	h1tg000048l	hap1	chr9	73720815	818
Sudanese	h1tg000035l	hap1	chr7	63647785	823
Sudanese	h1tg000048l	hap1	chr9	73720815	823
Sudanese	h1tg000029l	hap1	chr19	29363274	835
Sudanese	h1tg000111l	hap1	chr13	39778761	838
Sudanese	h1tg000003l	hap1	chr13	39778761	839
Sudanese	h1tg000029l	hap1	chr5	110647828	844
Sudanese	h1tg000048l	hap1	chr9	75686951	857
Sudanese	h1tg000077l	hap1	chr22	14902384	859
Sudanese	h1tg000029l	hap1	chr19	29541157	867
Sudanese	h1tg000048l	hap1	chr9	75201383	870
Sudanese	h1tg000048l	hap1	chr9	74653445	874
Sudanese	h1tg000091l	hap1	chrX	145683732	881
Sudanese	h1tg000029l	hap1	chr19	28888005	884
Sudanese	h1tg000019l	hap1	chr10	41651545	888
Sudanese	h1tg000048l	hap1	chr9	49478139	899
Sudanese	h1tg000048l	hap1	chr9	74653445	908
Sudanese	h1tg000048l	hap1	chr9	75716853	908
Sudanese	h1tg000011l	hap1	chr3	94935569	910
Sudanese	h1tg000022l	hap1	chr5	49595634	910
Sudanese	h1tg000048l	hap1	chr9	75716853	913
Sudanese	h1tg000140l	hap1	chr13	14469915	925
Sudanese	h1tg000048l	hap1	chr9	64919954	928
Sudanese	h1tg000076l	hap1	chr1	121849997	948
Sudanese	h1tg000029l	hap1	chr19	26002945	951
Sudanese	h1tg000048l	hap1	chr9	74653445	953
Sudanese	h1tg000029l	hap1	chr19	26313666	956
Sudanese	h1tg000040l	hap1	chr20	31626355	964
Sudanese	h1tg000048l	hap1	chr9	75733823	971
Sudanese	h1tg000046l	hap1	chr11	51861483	978
Sudanese	h1tg000046l	hap1	chr11	51884967	978
Sudanese	h1tg000033l	hap1	chr4	54880427	986
Sudanese	h1tg000077l	hap1	chr22	12886418	992
Sudanese	h1tg000077l	hap1	chr22	14936320	995
Sudanese	h1tg000048l	hap1	chr9	74266430	997
Sudanese	h1tg000079l	hap1	chr14	6373187	997
Sudanese	h1tg000048l	hap1	chr9	74672375	999
Sudanese	h1tg000041l	hap1	chr16	49032353	1005
Sudanese	h1tg000019l	hap1	chr10	39747332	1011
Sudanese	h1tg000029l	hap1	chr19	29541002	1022
Sudanese	h1tg000048l	hap1	chr9	75686616	1023
Sudanese	h1tg000008l	hap1	chr20	28097962	1024
Sudanese	h1tg000048l	hap1	chr9	59805050	1041
Sudanese	h1tg000048l	hap1	chr9	75731503	1044
Sudanese	h1tg000068l	hap1	chr1	142163542	1044
Sudanese	h1tg000029l	hap1	chr19	28928662	1048
Sudanese	h1tg000077l	hap1	chr22	12872876	1051
Sudanese	h1tg000077l	hap1	chr22	12872866	1061
Sudanese	h1tg000011l	hap1	chr3	94884625	1068
Sudanese	h1tg000048l	hap1	chr9	75686616	1073
Sudanese	h1tg000011l	hap1	chr3	95251180	1082
Sudanese	h1tg000029l	hap1	chr19	29515799	1082
Sudanese	h1tg000046l	hap1	chr11	51256624	1082
Sudanese	h1tg000028l	hap1	chr18	15989108	1085
Sudanese	h1tg000029l	hap1	chr5	110648885	1088
Sudanese	h1tg000029l	hap1	chr5	110648885	1089
Sudanese	h1tg000048l	hap1	chr9	64211828	1092
Sudanese	h1tg000048l	hap1	chr9	60294644	1095
Sudanese	h1tg000046l	hap1	chr11	51889491	1097
Sudanese	h1tg000029l	hap1	chr19	28824800	1099
Sudanese	h1tg000077l	hap1	chr22	12885832	1106
Sudanese	h1tg000048l	hap1	chr9	74200264	1125
Sudanese	h1tg000077l	hap1	chr22	14902114	1129
Sudanese	h1tg000004l	hap1	chr9	46961325	1130
Sudanese	h1tg000004l	hap1	chr9	46382276	1140
Sudanese	h1tg000004l	hap1	chr9	45078390	1142
Sudanese	h1tg000029l	hap1	chr19	29541002	1142
Sudanese	h1tg000006l	hap1	chr22	49112001	1143
Sudanese	h1tg000019l	hap1	chr10	40865661	1143
Sudanese	h1tg000076l	hap1	chr1	126249117	1151
Sudanese	h1tg000029l	hap1	chr19	29223619	1153
Sudanese	h1tg000004l	hap1	chr9	46638326	1157
Sudanese	h1tg000029l	hap1	chr19	26373593	1164
Sudanese	h1tg000048l	hap1	chr9	74200264	1165
Sudanese	h1tg000048l	hap1	chr9	72015641	1170
Sudanese	h1tg000008l	hap1	chr20	27175562	1177
Sudanese	h1tg000048l	hap1	chr9	72137089	1177
Sudanese	h1tg000048l	hap1	chr9	64203468	1179
Sudanese	h1tg000048l	hap1	chr9	74250911	1190
Sudanese	h1tg000046l	hap1	chr11	51251191	1192
Sudanese	h1tg000048l	hap1	chr9	64230674	1192
Sudanese	h1tg000029l	hap1	chr19	26167531	1194
Sudanese	h1tg000048l	hap1	chr9	64230674	1197
Sudanese	h1tg000046l	hap1	chr11	53259502	1205
Sudanese	h1tg000046l	hap1	chr11	51112577	1216
Sudanese	h1tg000029l	hap1	chr19	29592151	1218
Sudanese	h1tg000048l	hap1	chr9	74513285	1218
Sudanese	h1tg000048l	hap1	chr9	49475785	1222
Sudanese	h1tg000029l	hap1	chr19	29114171	1223
Sudanese	h1tg000004l	hap1	chr9	46991110	1228
Sudanese	h1tg000004l	hap1	chr9	45955619	1229
Sudanese	h1tg000029l	hap1	chr19	26000279	1242
Sudanese	h1tg000048l	hap1	chr9	67201512	1246
Sudanese	h1tg000087l	hap1	chr7	1010473	1246
Sudanese	h1tg000046l	hap1	chr11	51240107	1248
Sudanese	h1tg000035l	hap1	chr7	63653337	1253
Sudanese	h1tg000011l	hap1	chr3	94906440	1255
Sudanese	h1tg000029l	hap1	chr19	26188083	1256
Sudanese	h1tg000048l	hap1	chr9	74264500	1256
Sudanese	h1tg000033l	hap1	chr4	54973151	1266
Sudanese	h1tg000019l	hap1	chr10	41631545	1273
Sudanese	h1tg000046l	hap1	chr11	51879439	1274
Sudanese	h1tg000011l	hap1	chr3	95163214	1276
Sudanese	h1tg000041l	hap1	chr16	49032101	1280
Sudanese	h1tg000057l	hap1	chr19	20769149	1280
Sudanese	h1tg000076l	hap1	chr1	122084851	1280
Sudanese	h1tg000019l	hap1	chr10	41631537	1281
Sudanese	h1tg000004l	hap1	chr9	47144534	1284
Sudanese	h1tg000048l	hap1	chr9	74122059	1284
Sudanese	h1tg000076l	hap1	chr1	122084843	1288
Sudanese	h1tg000046l	hap1	chr11	51629005	1291
Sudanese	h1tg000029l	hap1	chr19	29373130	1292
Sudanese	h1tg000008l	hap1	chr20	27134499	1300
Sudanese	h1tg000004l	hap1	chr9	46353176	1301
Sudanese	h1tg000077l	hap1	chr22	12990065	1301
Sudanese	h1tg000029l	hap1	chr19	29084019	1303
Sudanese	h1tg000048l	hap1	chr9	54557694	1311
Sudanese	h1tg000004l	hap1	chr9	47202474	1320
Sudanese	h1tg000011l	hap1	chr3	95095610	1321
Sudanese	h1tg000048l	hap1	chr9	74672392	1324
Sudanese	h1tg000029l	hap1	chr19	28657961	1326
Sudanese	h1tg000029l	hap1	chr19	29445834	1326
Sudanese	h1tg000046l	hap1	chr11	51242836	1328
Sudanese	h1tg000046l	hap1	chr11	53288740	1330
Sudanese	h1tg000046l	hap1	chr11	51760305	1331
Sudanese	h1tg000077l	hap1	chr22	14907896	1339
Sudanese	h1tg000004l	hap1	chr9	46638140	1343
Sudanese	h1tg000029l	hap1	chr19	29279005	1344
Sudanese	h1tg000004l	hap1	chr9	47049579	1358
Sudanese	h1tg000048l	hap1	chr9	71405035	1360
Sudanese	h1tg000004l	hap1	chr9	47141379	1361
Sudanese	h1tg000046l	hap1	chr11	51607926	1363
Sudanese	h1tg000048l	hap1	chr9	75146826	1366
Sudanese	h1tg000048l	hap1	chr9	76296657	1366
Sudanese	h1tg000004l	hap1	chr9	46861662	1370
Sudanese	h1tg000046l	hap1	chr11	51253704	1375
Sudanese	h1tg000048l	hap1	chr9	71316410	1375
Sudanese	h1tg000029l	hap1	chr19	29094835	1377
Sudanese	h1tg000029l	hap1	chr19	29540753	1391
Sudanese	h1tg000077l	hap1	chr22	14901776	1393
Sudanese	h1tg000077l	hap1	chr22	14907896	1393
Sudanese	h1tg000004l	hap1	chr9	46945014	1396
Sudanese	h1tg000028l	hap1	chr18	15991842	1396
Sudanese	h1tg000046l	hap1	chr11	51066530	1414
Sudanese	h1tg000020l	hap1	chr13	15546653	1415
Sudanese	h1tg000048l	hap1	chr9	76527121	1422
Sudanese	h1tg000048l	hap1	chr9	74674913	1423
Sudanese	h1tg000048l	hap1	chr9	64523762	1427
Sudanese	h1tg000048l	hap1	chr9	76527121	1427
Sudanese	h1tg000048l	hap1	chr9	64523762	1432
Sudanese	h1tg000019l	hap1	chr10	39722496	1433
Sudanese	h1tg000029l	hap1	chr19	29263384	1434
Sudanese	h1tg000008l	hap1	chr20	28955656	1441
Sudanese	h1tg000035l	hap1	chr7	63617494	1443
Sudanese	h1tg000028l	hap1	chr18	15980762	1446
Sudanese	h1tg000019l	hap1	chr10	41630865	1448
Sudanese	h1tg000019l	hap1	chr10	41630860	1453
Sudanese	h1tg000068l	hap1	chr1	130099485	1457
Sudanese	h1tg000035l	hap1	chr7	63646796	1465
Sudanese	h1tg000056l	hap1	chr13	17479449	1466
Sudanese	h1tg000004l	hap1	chr9	45078986	1469
Sudanese	h1tg000046l	hap1	chr11	51243164	1471
Sudanese	h1tg000029l	hap1	chr19	29374890	1475
Sudanese	h1tg000076l	hap1	chr1	122084652	1479
Sudanese	h1tg000048l	hap1	chr9	53643957	1482
Sudanese	h1tg000046l	hap1	chr4	1844	1483
Sudanese	h1tg000004l	hap1	chr9	47212483	1487
Sudanese	h1tg000019l	hap1	chr10	41631718	1487
Sudanese	h1tg000056l	hap1	chr21	11260972	1488
Sudanese	h1tg000068l	hap1	chr1	142163542	1491
Sudanese	h1tg000076l	hap1	chr1	142163542	1491
Sudanese	h1tg000029l	hap1	chr19	26314359	1496
Sudanese	h1tg000048l	hap1	chr9	74861398	1502
Sudanese	h1tg000076l	hap1	chr1	121989710	1510
Sudanese	h1tg000056l	hap1	chr21	11042128	1513
Sudanese	h1tg000008l	hap1	chr20	26931384	1521
Sudanese	h1tg000048l	hap1	chr9	74861398	1522
Sudanese	h1tg000004l	hap1	chr9	46971724	1532
Sudanese	h1tg000048l	hap1	chr9	74861398	1532
Sudanese	h1tg000077l	hap1	chr22	12871383	1533
Sudanese	h1tg000004l	hap1	chr9	45540506	1536
Sudanese	h1tg000048l	hap1	chr9	74482535	1539
Sudanese	h1tg000056l	hap1	chr13	17495120	1539
Sudanese	h1tg000019l	hap1	chr10	41675208	1543
Sudanese	h1tg000029l	hap1	chr19	28950875	1547
Sudanese	h1tg000029l	hap1	chr19	29374972	1549
Sudanese	h1tg000041l	hap1	chr16	49031829	1552
Sudanese	h1tg000004l	hap1	chr9	46382276	1553
Sudanese	h1tg000022l	hap1	chr5	49869440	1553
Sudanese	h1tg000048l	hap1	chr9	73831652	1557
Sudanese	h1tg000048l	hap1	chr9	75731299	1560
Sudanese	h1tg000004l	hap1	chr9	45017908	1564
Sudanese	h1tg000048l	hap1	chr9	74644494	1572
Sudanese	h1tg000046l	hap1	chr11	51317527	1573
Sudanese	h1tg000029l	hap1	chr19	28947688	1575
Sudanese	h1tg000019l	hap1	chr10	41662665	1584
Sudanese	h1tg000004l	hap1	chr9	45409698	1585
Sudanese	h1tg000019l	hap1	chr10	41630728	1585
Sudanese	h1tg000004l	hap1	chr9	47220474	1589
Sudanese	h1tg000048l	hap1	chr9	64211506	1589
Sudanese	h1tg000035l	hap1	chr7	63626587	1590
Sudanese	h1tg000048l	hap1	chr9	73681601	1593
Sudanese	h1tg000048l	hap1	chr9	63542569	1599
Sudanese	h1tg000046l	hap1	chr11	51303578	1600
Sudanese	h1tg000046l	hap1	chr11	51978170	1600
Sudanese	h1tg000056l	hap1	chr13	17495120	1601
Sudanese	h1tg000048l	hap1	chr9	75592429	1603
Sudanese	h1tg000048l	hap1	chr9	74674971	1609
Sudanese	h1tg000048l	hap1	chr9	74692312	1612
Sudanese	h1tg000029l	hap1	chr19	25924329	1629
Sudanese	h1tg000076l	hap1	chr1	129676053	1649
Sudanese	h1tg000029l	hap1	chr19	26337359	1650
Sudanese	h1tg000019l	hap1	chr10	41631545	1660
Sudanese	h1tg000046l	hap1	chr11	51545328	1663
Sudanese	h1tg000048l	hap1	chr9	74272304	1663
Sudanese	h1tg000056l	hap1	chr13	17494943	1664
Sudanese	h1tg000048l	hap1	chr9	49346940	1667
Sudanese	h1tg000019l	hap1	chr10	41631537	1668
Sudanese	h1tg000035l	hap1	chr7	63646331	1673
Sudanese	h1tg000046l	hap1	chr11	51832639	1673
Sudanese	h1tg000076l	hap1	chr1	121975456	1675
Sudanese	h1tg000019l	hap1	chr10	41631718	1679
Sudanese	h1tg000029l	hap1	chr19	29478671	1682
Sudanese	h1tg000004l	hap1	chr9	45988995	1689
Sudanese	h1tg000006l	hap1	chr22	49113384	1698
Sudanese	h1tg000048l	hap1	chr9	58637892	1700
Sudanese	h1tg000029l	hap1	chr19	26290007	1702
Sudanese	h1tg000004l	hap1	chr9	46878724	1704
Sudanese	h1tg000046l	hap1	chr11	52144374	1705
Sudanese	h1tg000029l	hap1	chr19	29451977	1707
Sudanese	h1tg000115l	hap1	chr21	7188967	1707
Sudanese	h1tg000028l	hap1	chr18	15988679	1711
Sudanese	h1tg000048l	hap1	chr9	69267050	1715
Sudanese	h1tg000056l	hap1	chr13	17479137	1716
Sudanese	h1tg000056l	hap1	chr13	17494943	1716
Sudanese	h1tg000012l	hap1	chr21	42762331	1720
Sudanese	h1tg000035l	hap1	chr7	61774574	1720
Sudanese	h1tg000048l	hap1	chr9	75743090	1724
Sudanese	h1tg000048l	hap1	chr9	55429907	1727
Sudanese	h1tg000046l	hap1	chr11	51114977	1735
Sudanese	h1tg000048l	hap1	chr9	74663195	1739
Sudanese	h1tg000004l	hap1	chr9	46652434	1741
Sudanese	h1tg000077l	hap1	chr22	14907896	1743
Sudanese	h1tg000048l	hap1	chr9	76281855	1744
Sudanese	h1tg000048l	hap1	chr9	73645639	1745
Sudanese	h1tg000048l	hap1	chr9	74522502	1750
Sudanese	h1tg000048l	hap1	chr9	63878064	1752
Sudanese	h1tg000046l	hap1	chr11	51243260	1753
Sudanese	h1tg000046l	hap1	chr11	51250478	1758
Sudanese	h1tg000048l	hap1	chr9	73922749	1764
Sudanese	h1tg000008l	hap1	chr20	31626402	1765
Sudanese	h1tg000076l	hap1	chr1	125876076	1768
Sudanese	h1tg000056l	hap1	chr13	17487977	1771
Sudanese	h1tg000022l	hap1	chr5	49795362	1772
Sudanese	h1tg000077l	hap1	chr22	14902118	1776
Sudanese	h1tg000019l	hap1	chr10	41662665	1777
Sudanese	h1tg000077l	hap1	chr22	14938263	1779
Sudanese	h1tg000076l	hap1	chr1	125843673	1780
Sudanese	h1tg000048l	hap1	chr9	65648725	1782
Sudanese	h1tg000035l	hap1	chr7	63659397	1787
Sudanese	h1tg000041l	hap1	chr16	49031829	1787
Sudanese	h1tg000046l	hap1	chr11	53162281	1791
Sudanese	h1tg000033l	hap1	chr4	50755802	1796
Sudanese	h1tg000046l	hap1	chr11	52715564	1797
Sudanese	h1tg000019l	hap1	chr10	39760790	1803
Sudanese	h1tg000040l	hap1	chr20	31626355	1808
Sudanese	h1tg000076l	hap1	chr1	122001685	1810
Sudanese	h1tg000040l	hap1	chr20	31626355	1812
Sudanese	h1tg000048l	hap1	chr9	74780759	1812
Sudanese	h1tg000040l	hap1	chr20	31626355	1813
Sudanese	h1tg000048l	hap1	chr9	74676811	1814
Sudanese	h1tg000004l	hap1	chr9	46848715	1818
Sudanese	h1tg000077l	hap1	chr22	12872878	1818
Sudanese	h1tg000035l	hap1	chr7	63670263	1826
Sudanese	h1tg000048l	hap1	chr9	74522403	1834
Sudanese	h1tg000046l	hap1	chr11	51243260	1835
Sudanese	h1tg000046l	hap1	chr11	52662326	1836
Sudanese	h1tg000004l	hap1	chr9	45478545	1842
Sudanese	h1tg000022l	hap1	chr5	49866953	1843
Sudanese	h1tg000048l	hap1	chr9	74522403	1852
Sudanese	h1tg000046l	hap1	chr11	52184659	1857
Sudanese	h1tg000048l	hap1	chr9	75735269	1864
Sudanese	h1tg000024l	hap1	chr16	307	1876
Sudanese	h1tg000029l	hap1	chr19	29507104	1877
Sudanese	h1tg000019l	hap1	chr10	41645414	1881
Sudanese	h1tg000046l	hap1	chr11	51879439	1881
Sudanese	h1tg000077l	hap1	chr22	13099929	1882
Sudanese	h1tg000004l	hap1	chr9	44981147	1883
Sudanese	h1tg000004l	hap1	chr9	46380070	1887
Sudanese	h1tg000048l	hap1	chr9	70449128	1888
Sudanese	h1tg000011l	hap1	chr3	94935569	1890
Sudanese	h1tg000004l	hap1	chr9	47119284	1891
Sudanese	h1tg000029l	hap1	chr19	29395848	1893
Sudanese	h1tg000048l	hap1	chr9	64176007	1894
Sudanese	h1tg000048l	hap1	chr9	74126510	1894
Sudanese	h1tg000004l	hap1	chr9	45074419	1901
Sudanese	h1tg000004l	hap1	chr9	46345790	1905
Sudanese	h1tg000004l	hap1	chr9	44981163	1907
Sudanese	h1tg000035l	hap1	chr7	63580443	1914
Sudanese	h1tg000056l	hap1	chr13	17480102	1916
Sudanese	h1tg000004l	hap1	chr9	46636233	1927
Sudanese	h1tg000046l	hap1	chr11	53654839	1930
Sudanese	h1tg000046l	hap1	chr11	51243164	1931
Sudanese	h1tg000046l	hap1	chr11	51168736	1946
Sudanese	h1tg000048l	hap1	chr9	64228921	1950
Sudanese	h1tg000029l	hap1	chr19	28792842	1955
Sudanese	h1tg000048l	hap1	chr9	74126781	1960
Sudanese	h1tg000068l	hap1	chr1	137130370	1969
Sudanese	h1tg000041l	hap1	chr16	40963129	1971
Sudanese	h1tg000046l	hap1	chr11	52546021	1973
Sudanese	h1tg000068l	hap1	chr1	142163774	1977
Sudanese	h1tg000048l	hap1	chr9	63445978	1993
Sudanese	h1tg000076l	hap1	chr1	125410986	2000
Sudanese	h1tg000046l	hap1	chr11	53336920	2007
Sudanese	h1tg000035l	hap1	chr7	61853018	2008
Sudanese	h1tg000077l	hap1	chr22	12873209	2011
Sudanese	h1tg000046l	hap1	chr11	51505918	2018
Sudanese	h1tg000046l	hap1	chr11	51935219	2026
Sudanese	h1tg000048l	hap1	chr9	71782024	2027
Sudanese	h1tg000048l	hap1	chr9	64224224	2029
Sudanese	h1tg000029l	hap1	chr19	29384072	2032
Sudanese	h1tg000044l	hap1	chr18	20442914	2032
Sudanese	h1tg000029l	hap1	chr19	28990467	2034
Sudanese	h1tg000008l	hap1	chr20	27090626	2035
Sudanese	h1tg000011l	hap1	chr3	95250084	2047
Sudanese	h1tg000048l	hap1	chr9	61018924	2047
Sudanese	h1tg000077l	hap1	chr22	14982795	2049
Sudanese	h1tg000019l	hap1	chr10	41414997	2053
Sudanese	h1tg000004l	hap1	chr9	46655629	2058
Sudanese	h1tg000056l	hap1	chr13	17478854	2061
Sudanese	h1tg000048l	hap1	chr9	76284500	2063
Sudanese	h1tg000048l	hap1	chr9	74602548	2064
Sudanese	h1tg000046l	hap1	chr11	52781673	2065
Sudanese	h1tg000046l	hap1	chr11	51112577	2066
Sudanese	h1tg000004l	hap1	chr9	44972814	2069
Sudanese	h1tg000048l	hap1	chr9	49127341	2069
Sudanese	h1tg000004l	hap1	chr9	45766666	2070
Sudanese	h1tg000029l	hap1	chr19	26262450	2071
Sudanese	h1tg000029l	hap1	chr19	29380339	2072
Sudanese	h1tg000046l	hap1	chr11	51115125	2073
Sudanese	h1tg000029l	hap1	chr19	28819746	2076
Sudanese	h1tg000046l	hap1	chr11	52276948	2077
Sudanese	h1tg000068l	hap1	chr1	142173743	2078
Sudanese	h1tg000048l	hap1	chr9	74606031	2094
Sudanese	h1tg000004l	hap1	chr9	46642185	2105
Sudanese	h1tg000029l	hap1	chr19	26363352	2105
Sudanese	h1tg000029l	hap1	chr19	26053254	2111
Sudanese	h1tg000004l	hap1	chr9	46454924	2115
Sudanese	h1tg000035l	hap1	chr7	63463905	2116
Sudanese	h1tg000029l	hap1	chr19	26350845	2125
Sudanese	h1tg000035l	hap1	chr7	63626393	2126
Sudanese	h1tg000004l	hap1	chr9	46991110	2127
Sudanese	h1tg000022l	hap1	chr5	49781966	2128
Sudanese	h1tg000004l	hap1	chr9	45030072	2132
Sudanese	h1tg000076l	hap1	chr1	126204801	2132
Sudanese	h1tg000048l	hap1	chr9	71052590	2134
Sudanese	h1tg000048l	hap1	chr9	74228835	2135
Sudanese	h1tg000068l	hap1	chr1	142163542	2135
Sudanese	h1tg000048l	hap1	chr9	73526923	2140
Sudanese	h1tg000046l	hap1	chr11	51968424	2141
Sudanese	h1tg000046l	hap1	chr11	51262734	2155
Sudanese	h1tg000029l	hap1	chr19	26263544	2156
Sudanese	h1tg000077l	hap1	chr22	12998767	2172
Sudanese	h1tg000077l	hap1	chr22	12921012	2179
Sudanese	h1tg000048l	hap1	chr9	74663195	2183
Sudanese	h1tg000029l	hap1	chr19	29141966	2189
Sudanese	h1tg000048l	hap1	chr9	65141454	2192
Sudanese	h1tg000035l	hap1	chr7	63601201	2196
Sudanese	h1tg000056l	hap1	chr21	11041445	2196
Sudanese	h1tg000029l	hap1	chr19	29198274	2198
Sudanese	h1tg000019l	hap1	chr10	41640656	2206
Sudanese	h1tg000068l	hap1	chr1	142163542	2209
Sudanese	h1tg000046l	hap1	chr11	52611286	2210
Sudanese	h1tg000048l	hap1	chr9	74682247	2212
Sudanese	h1tg000022l	hap1	chr5	48422890	2218
Sudanese	h1tg000004l	hap1	chr9	45052084	2220
Sudanese	h1tg000041l	hap1	chr16	39556856	2228
Sudanese	h1tg000011l	hap1	chr3	95163214	2229
Sudanese	h1tg000011l	hap1	chr3	95163214	2230
Sudanese	h1tg000048l	hap1	chr9	74682247	2237
Sudanese	h1tg000046l	hap1	chr11	51522701	2239
Sudanese	h1tg000019l	hap1	chr10	41645416	2240
Sudanese	h1tg000048l	hap1	chr9	74706713	2240
Sudanese	h1tg000048l	hap1	chr9	49476820	2241
Sudanese	h1tg000019l	hap1	chr10	41645414	2242
Sudanese	h1tg000076l	hap1	chr1	126281582	2242
Sudanese	h1tg000004l	hap1	chr9	45413453	2253
Sudanese	h1tg000029l	hap1	chr19	26172136	2253
Sudanese	h1tg000048l	hap1	chr9	66634392	2261
Sudanese	h1tg000048l	hap1	chr9	61043763	2266
Sudanese	h1tg000022l	hap1	chr5	47205546	2271
Sudanese	h1tg000048l	hap1	chr9	56222014	2273
Sudanese	h1tg000048l	hap1	chr9	75749715	2276
Sudanese	h1tg000048l	hap1	chr9	76288106	2281
Sudanese	h1tg000035l	hap1	chr7	62255617	2284
Sudanese	h1tg000029l	hap1	chr19	26371602	2290
Sudanese	h1tg000029l	hap1	chr19	26372173	2294
Sudanese	h1tg000029l	hap1	chr19	26255425	2296
Sudanese	h1tg000022l	hap1	chr5	49604237	2303
Sudanese	h1tg000048l	hap1	chr9	76255351	2309
Sudanese	h1tg000048l	hap1	chr9	61114665	2312
Sudanese	h1tg000048l	hap1	chr9	52373924	2317
Sudanese	h1tg000004l	hap1	chr9	47019300	2327
Sudanese	h1tg000004l	hap1	chr9	47033654	2331
Sudanese	h1tg000035l	hap1	chr7	61854743	2331
Sudanese	h1tg000048l	hap1	chr9	73642567	2331
Sudanese	h1tg000048l	hap1	chr9	58579161	2332
Sudanese	h1tg000048l	hap1	chr9	73642567	2336
Sudanese	h1tg000077l	hap1	chr22	14982508	2336
Sudanese	h1tg000019l	hap1	chr10	41645316	2339
Sudanese	h1tg000035l	hap1	chr7	63696970	2340
Sudanese	h1tg000048l	hap1	chr9	64239200	2341
Sudanese	h1tg000077l	hap1	chr22	12872878	2342
Sudanese	h1tg000048l	hap1	chr9	74650712	2356
Sudanese	h1tg000085l	hap1	chrY	61143601	2375
Sudanese	h1tg000004l	hap1	chr9	46655643	2377
Sudanese	h1tg000004l	hap1	chr9	45328232	2378
Sudanese	h1tg000046l	hap1	chr11	51244801	2381
Sudanese	h1tg000046l	hap1	chr11	51244802	2381
Sudanese	h1tg000046l	hap1	chr11	51244802	2382
Sudanese	h1tg000029l	hap1	chr19	28812561	2386
Sudanese	h1tg000048l	hap1	chr9	76288782	2387
Sudanese	h1tg000004l	hap1	chr9	46655629	2391
Sudanese	h1tg000029l	hap1	chr19	29257266	2393
Sudanese	h1tg000004l	hap1	chr9	46890138	2396
Sudanese	h1tg000077l	hap1	chr22	12885486	2403
Sudanese	h1tg000077l	hap1	chr14	10103528	2406
Sudanese	h1tg000035l	hap1	chr7	63645095	2408
Sudanese	h1tg000019l	hap1	chr10	41645241	2409
Sudanese	h1tg000046l	hap1	chr11	51116929	2421
Sudanese	h1tg000004l	hap1	chr9	45042826	2424
Sudanese	h1tg000048l	hap1	chr9	72026685	2427
Sudanese	h1tg000029l	hap1	chr19	28824167	2434
Sudanese	h1tg000046l	hap1	chr11	51610120	2434
Sudanese	h1tg000048l	hap1	chr9	74612656	2434
Sudanese	h1tg000004l	hap1	chr9	46339401	2435
Sudanese	h1tg000048l	hap1	chr9	52455877	2436
Sudanese	h1tg000033l	hap1	chr4	50263571	2454
Sudanese	h1tg000004l	hap1	chr9	45085087	2457
Sudanese	h1tg000028l	hap1	chr18	15979610	2457
Sudanese	h1tg000029l	hap1	chr19	28798410	2465
Sudanese	h1tg000035l	hap1	chr7	61338031	2466
Sudanese	h1tg000048l	hap1	chr9	74608462	2469
Sudanese	h1tg000076l	hap1	chr1	123759315	2471
Sudanese	h1tg000019l	hap1	chr10	41630728	2473
Sudanese	h1tg000008l	hap1	chr20	27224749	2476
Sudanese	h1tg000076l	hap1	chr1	129672176	2486
Sudanese	h1tg000048l	hap1	chr9	63285861	2495
Sudanese	h1tg000048l	hap1	chr9	49122173	2498
Sudanese	h1tg000077l	hap1	chr22	12871514	2500
Sudanese	h1tg000048l	hap1	chr9	51811262	2513
Sudanese	h1tg000035l	hap1	chr7	63612966	2515
Sudanese	h1tg000035l	hap1	chr7	62008207	2529
Sudanese	h1tg000035l	hap1	chr7	62093356	2529
Sudanese	h1tg000077l	hap1	chr14	10297400	2536
Sudanese	h1tg000029l	hap1	chr19	29447799	2550
Sudanese	h1tg000029l	hap1	chr19	29140919	2551
Sudanese	h1tg000048l	hap1	chr9	74663204	2553
Sudanese	h1tg000035l	hap1	chr7	63549465	2562
Sudanese	h1tg000035l	hap1	chr7	63691402	2566
Sudanese	h1tg000077l	hap1	chr22	12886436	2566
Sudanese	h1tg000048l	hap1	chr9	74608399	2567
Sudanese	h1tg000046l	hap1	chr11	51197861	2569
Sudanese	h1tg000056l	hap1	chr13	17478282	2570
Sudanese	h1tg000056l	hap1	chr21	11037025	2572
Sudanese	h1tg000048l	hap1	chr9	53017393	2581
Sudanese	h1tg000048l	hap1	chr9	72482308	2581
Sudanese	h1tg000004l	hap1	chr9	46341262	2584
Sudanese	h1tg000046l	hap1	chr11	52126075	2584
Sudanese	h1tg000048l	hap1	chr9	69485397	2591
Sudanese	h1tg000048l	hap1	chr9	72482308	2591
Sudanese	h1tg000048l	hap1	chr9	62350726	2595
Sudanese	h1tg000029l	hap1	chr19	26125416	2601
Sudanese	h1tg000048l	hap1	chr9	58391923	2602
Sudanese	h1tg000048l	hap1	chr9	53605919	2605
Sudanese	h1tg000035l	hap1	chr7	61885656	2610
Sudanese	h1tg000046l	hap1	chr11	52387787	2617
Sudanese	h1tg000029l	hap1	chr19	29079664	2618
Sudanese	h1tg000076l	hap1	chrX	42376437	2619
Sudanese	h1tg000075l	hap1	chr22	2441625	2622
Sudanese	h1tg000004l	hap1	chr9	45103268	2624
Sudanese	h1tg000019l	hap1	chr10	39760220	2626
Sudanese	h1tg000048l	hap1	chr9	55818454	2632
Sudanese	h1tg000029l	hap1	chr19	29389756	2633
Sudanese	h1tg000048l	hap1	chr9	64239372	2634
Sudanese	h1tg000048l	hap1	chr9	64239372	2639
Sudanese	h1tg000029l	hap1	chr19	28964487	2645
Sudanese	h1tg000048l	hap1	chr9	58853708	2647
Sudanese	h1tg000046l	hap1	chr11	52099433	2651
Sudanese	h1tg000035l	hap1	chr7	61155038	2656
Sudanese	h1tg000004l	hap1	chr9	45398712	2658
Sudanese	h1tg000004l	hap1	chr9	45049045	2665
Sudanese	h1tg000035l	hap1	chr7	63644146	2671
Sudanese	h1tg000048l	hap1	chr9	74608399	2672
Sudanese	h1tg000046l	hap1	chr11	51757775	2675
Sudanese	h1tg000004l	hap1	chr9	46815106	2677
Sudanese	h1tg000004l	hap1	chr9	46345697	2682
Sudanese	h1tg000004l	hap1	chr9	46655629	2683
Sudanese	h1tg000048l	hap1	chr9	53994712	2691
Sudanese	h1tg000046l	hap1	chr11	51633162	2692
Sudanese	h1tg000048l	hap1	chr9	64483481	2694
Sudanese	h1tg000048l	hap1	chr9	62544799	2696
Sudanese	h1tg000022l	hap1	chr5	49588633	2699
Sudanese	h1tg000068l	hap1	chr1	137130278	2700
Sudanese	h1tg000035l	hap1	chr7	62478142	2701
Sudanese	h1tg000048l	hap1	chr9	73827641	2705
Sudanese	h1tg000048l	hap1	chr9	76279784	2707
Sudanese	h1tg000019l	hap1	chr10	39726288	2711
Sudanese	h1tg000029l	hap1	chr19	29478936	2714
Sudanese	h1tg000048l	hap1	chr9	75951132	2714
Sudanese	h1tg000046l	hap1	chr11	51114232	2716
Sudanese	h1tg000046l	hap1	chr11	52199097	2717
Sudanese	h1tg000048l	hap1	chr9	64440410	2730
Sudanese	h1tg000035l	hap1	chr7	63645108	2731
Sudanese	h1tg000019l	hap1	chr10	41656969	2733
Sudanese	h1tg000029l	hap1	chr19	29259646	2736
Sudanese	h1tg000022l	hap1	chr5	49433048	2737
Sudanese	h1tg000029l	hap1	chr19	25890801	2737
Sudanese	h1tg000004l	hap1	chr9	46669977	2738
Sudanese	h1tg000008l	hap1	chr20	29026415	2738
Sudanese	h1tg000008l	hap1	chr20	27762239	2739
Sudanese	h1tg000035l	hap1	chr7	63646796	2751
Sudanese	h1tg000076l	hap1	chr1	140500606	2757
Sudanese	h1tg000008l	hap1	chr20	28104380	2762
Sudanese	h1tg000029l	hap1	chr19	29443379	2762
Sudanese	h1tg000004l	hap1	chr9	46646468	2764
Sudanese	h1tg000029l	hap1	chr19	29252743	2764
Sudanese	h1tg000075l	hap1	chr22	2398205	2768
Sudanese	h1tg000011l	hap1	chr13	1664267	2772
Sudanese	h1tg000048l	hap1	chr9	53017393	2776
Sudanese	h1tg000076l	hap1	chr1	134804188	2778
Sudanese	h1tg000048l	hap1	chr9	74445302	2787
Sudanese	h1tg000004l	hap1	chr9	46356247	2791
Sudanese	h1tg000004l	hap1	chr9	46598507	2791
Sudanese	h1tg000035l	hap1	chr7	63607664	2799
Sudanese	h1tg000046l	hap1	chr11	51501936	2805
Sudanese	h1tg000048l	hap1	chr9	65546856	2806
Sudanese	h1tg000029l	hap1	chr19	26371602	2815
Sudanese	h1tg000046l	hap1	chr11	51751496	2818
Sudanese	h1tg000046l	hap1	chr11	51249732	2820
Sudanese	h1tg000035l	hap1	chr7	61360431	2828
Sudanese	h1tg000033l	hap1	chr4	50470016	2834
Sudanese	h1tg000046l	hap1	chr11	52794153	2841
Sudanese	h1tg000048l	hap1	chr9	73706700	2850
Sudanese	h1tg000048l	hap1	chr9	63386551	2851
Sudanese	h1tg000077l	hap1	chr22	12873209	2851
Sudanese	h1tg000075l	hap1	chr22	2441621	2861
Sudanese	h1tg000101l	hap1	chr8	214	2867
Sudanese	h1tg000048l	hap1	chr9	73706700	2870
Sudanese	h1tg000048l	hap1	chr9	74650489	2871
Sudanese	h1tg000048l	hap1	chr9	64212534	2877
Sudanese	h1tg000048l	hap1	chr9	68255036	2889
Sudanese	h1tg000048l	hap1	chr9	63589940	2890
Sudanese	h1tg000029l	hap1	chr19	26350668	2895
Sudanese	h1tg000048l	hap1	chr9	66531887	2906
Sudanese	h1tg000004l	hap1	chr9	45054304	2908
Sudanese	h1tg000033l	hap1	chr4	51894961	2908
Sudanese	h1tg000048l	hap1	chr9	65137841	2918
Sudanese	h1tg000048l	hap1	chr9	66531887	2926
Sudanese	h1tg000033l	hap1	chr4	50519465	2927
Sudanese	h1tg000029l	hap1	chr19	28798410	2939
Sudanese	h1tg000077l	hap1	chr22	14906863	2944
Sudanese	h1tg000029l	hap1	chr19	29478671	2949
Sudanese	h1tg000076l	hap1	chr1	124168245	2954
Sudanese	h1tg000046l	hap1	chr11	52452096	2956
Sudanese	h1tg000076l	hap1	chr1	103636792	2956
Sudanese	h1tg000076l	hap1	chr1	140504618	2957
Sudanese	h1tg000048l	hap1	chr9	74675857	2958
Sudanese	h1tg000008l	hap1	chr20	29091071	2959
Sudanese	h1tg000019l	hap1	chr10	39636342	2959
Sudanese	h1tg000076l	hap1	chr1	122042921	2963
Sudanese	h1tg000048l	hap1	chr9	64874828	2967
Sudanese	h1tg000046l	hap1	chr11	51478032	2974
Sudanese	h1tg000048l	hap1	chr9	63446376	2976
Sudanese	h1tg000048l	hap1	chr9	49346047	2977
Sudanese	h1tg000048l	hap1	chr9	64228551	2980
Sudanese	h1tg000068l	hap1	chr1	142016093	2980
Sudanese	h1tg000035l	hap1	chr7	62086259	2986
Sudanese	h1tg000029l	hap1	chr19	28964244	2987
Sudanese	h1tg000048l	hap1	chr9	61857831	2990
Sudanese	h1tg000035l	hap1	chr7	60469936	2994
Sudanese	h1tg000046l	hap1	chr11	51268684	2995
Sudanese	h1tg000004l	hap1	chr9	47019927	3000
Sudanese	h1tg000056l	hap1	chr21	11287893	3001
Sudanese	h1tg000048l	hap1	chr9	71745160	3003
Sudanese	h1tg000004l	hap1	chr9	46362541	3011
Sudanese	h1tg000011l	hap1	chr3	95167716	3021
Sudanese	h1tg000046l	hap1	chr11	51131628	3024
Sudanese	h1tg000048l	hap1	chr9	73706700	3025
Sudanese	h1tg000046l	hap1	chr11	51242388	3029
Sudanese	h1tg000046l	hap1	chr11	51241131	3031
Sudanese	h1tg000048l	hap1	chr9	58575570	3040
Sudanese	h1tg000019l	hap1	chr10	41645241	3042
Sudanese	h1tg000048l	hap1	chr9	73706700	3045
Sudanese	h1tg000077l	hap1	chr22	12972344	3048
Sudanese	h1tg000029l	hap1	chr19	26171340	3049
Sudanese	h1tg000077l	hap1	chr22	12988766	3052
Sudanese	h1tg000077l	hap1	chr22	14985628	3058
Sudanese	h1tg000046l	hap1	chr11	53305330	3067
Sudanese	h1tg000140l	hap1	chr13	14581065	3068
Sudanese	h1tg000076l	hap1	chr1	122276269	3072
Sudanese	h1tg000022l	hap1	chr5	49898847	3073
Sudanese	h1tg000048l	hap1	chr9	74588073	3074
Sudanese	h1tg000048l	hap1	chr9	64228921	3076
Sudanese	h1tg000004l	hap1	chr9	45372097	3084
Sudanese	h1tg000008l	hap1	chr20	28925396	3089
Sudanese	h1tg000041l	hap1	chr16	39583578	3096
Sudanese	h1tg000035l	hap1	chr7	63710128	3099
Sudanese	h1tg000029l	hap1	chr19	28990467	3112
Sudanese	h1tg000022l	hap1	chr5	49640718	3114
Sudanese	h1tg000035l	hap1	chr7	61254911	3119
Sudanese	h1tg000046l	hap1	chr11	51341461	3119
Sudanese	h1tg000048l	hap1	chr9	75703664	3123
Sudanese	h1tg000004l	hap1	chr9	46007953	3129
Sudanese	h1tg000004l	hap1	chr9	47183046	3134
Sudanese	h1tg000035l	hap1	chr7	63710395	3139
Sudanese	h1tg000046l	hap1	chr11	53164831	3149
Sudanese	h1tg000011l	hap1	chr3	94745613	3158
Sudanese	h1tg000048l	hap1	chr9	75185290	3159
Sudanese	h1tg000077l	hap1	chr22	14892842	3160
Sudanese	h1tg000056l	hap1	chr21	11294219	3163
Sudanese	h1tg000029l	hap1	chr19	28987544	3165
Sudanese	h1tg000046l	hap1	chr11	51632689	3165
Sudanese	h1tg000029l	hap1	chr19	29507104	3171
Sudanese	h1tg000046l	hap1	chr11	53099886	3171
Sudanese	h1tg000048l	hap1	chr9	75324353	3173
Sudanese	h1tg000048l	hap1	chr9	75511157	3181
Sudanese	h1tg000048l	hap1	chr9	75261185	3199
Sudanese	h1tg000076l	hap1	chr1	125913721	3200
Sudanese	h1tg000035l	hap1	chr7	61613884	3205
Sudanese	h1tg000035l	hap1	chr7	63639263	3207
Sudanese	h1tg000041l	hap1	chr16	40757636	3215
Sudanese	h1tg000048l	hap1	chr9	64267980	3218
Sudanese	h1tg000077l	hap1	chr22	12878269	3221
Sudanese	h1tg000076l	hap1	chr1	125979267	3232
Sudanese	h1tg000004l	hap1	chr9	47011165	3251
Sudanese	h1tg000004l	hap1	chr9	45292336	3258
Sudanese	h1tg000048l	hap1	chr9	64165797	3260
Sudanese	h1tg000004l	hap1	chr9	46655823	3266
Sudanese	h1tg000029l	hap1	chr19	27337728	3279
Sudanese	h1tg000046l	hap1	chr11	51264765	3280
Sudanese	h1tg000008l	hap1	chr20	28373725	3283
Sudanese	h1tg000008l	hap1	chr20	28184075	3286
Sudanese	h1tg000008l	hap1	chr20	28398193	3286
Sudanese	h1tg000035l	hap1	chr7	63626587	3288
Sudanese	h1tg000029l	hap1	chr19	29255438	3293
Sudanese	h1tg000068l	hap1	chr1	142189834	3295
Sudanese	h1tg000019l	hap1	chr10	41607053	3297
Sudanese	h1tg000069l	hap1	chr9	29	3301
Sudanese	h1tg000068l	hap1	chr1	142174428	3311
Sudanese	h1tg000076l	hap1	chr1	140590478	3316
Sudanese	h1tg000046l	hap1	chr11	51249325	3323
Sudanese	h1tg000048l	hap1	chr9	75749356	3324
Sudanese	h1tg000035l	hap1	chr7	63602223	3329
Sudanese	h1tg000048l	hap1	chr9	51310515	3329
Sudanese	h1tg000008l	hap1	chr20	28503567	3331
Sudanese	h1tg000029l	hap1	chr19	29087967	3338
Sudanese	h1tg000048l	hap1	chr9	76033459	3339
Sudanese	h1tg000029l	hap1	chr19	29087201	3369
Sudanese	h1tg000048l	hap1	chr9	74857075	3373
Sudanese	h1tg000008l	hap1	chr20	28925108	3377
Sudanese	h1tg000048l	hap1	chr9	69208239	3377
Sudanese	h1tg000048l	hap1	chr9	75067400	3388
Sudanese	h1tg000046l	hap1	chr11	51131274	3394
Sudanese	h1tg000046l	hap1	chr11	51168080	3405
Sudanese	h1tg000004l	hap1	chr9	45006816	3417
Sudanese	h1tg000068l	hap1	chr1	127442719	3421
Sudanese	h1tg000048l	hap1	chr9	69208239	3422
Sudanese	h1tg000046l	hap1	chr11	51777673	3430
Sudanese	h1tg000035l	hap1	chr7	60460329	3431
Sudanese	h1tg000048l	hap1	chr9	54554232	3445
Sudanese	h1tg000028l	hap1	chr18	15977875	3446
Sudanese	h1tg000048l	hap1	chr9	62265802	3454
Sudanese	h1tg000004l	hap1	chr9	46655629	3460
Sudanese	h1tg000041l	hap1	chr16	40781092	3463
Sudanese	h1tg000048l	hap1	chr9	73549435	3466
Sudanese	h1tg000048l	hap1	chr9	49475330	3467
Sudanese	h1tg000029l	hap1	chr19	29259646	3473
Sudanese	h1tg000029l	hap1	chr19	29127729	3474
Sudanese	h1tg000029l	hap1	chr19	28988086	3480
Sudanese	h1tg000019l	hap1	chr10	41654398	3486
Sudanese	h1tg000035l	hap1	chr7	63626389	3486
Sudanese	h1tg000029l	hap1	chr19	25918139	3491
Sudanese	h1tg000077l	hap1	chr22	14899747	3496
Sudanese	h1tg000048l	hap1	chr9	70249997	3500
Sudanese	h1tg000033l	hap1	chr4	50489338	3509
Sudanese	h1tg000077l	hap1	chr22	14937894	3512
Sudanese	h1tg000077l	hap1	chr22	14907896	3523
Sudanese	h1tg000140l	hap1	chr13	15385040	3525
Sudanese	h1tg000046l	hap1	chr11	51594510	3529
Sudanese	h1tg000076l	hap1	chr1	140507556	3561
Sudanese	h1tg000041l	hap1	chr16	44779687	3562
Sudanese	h1tg000008l	hap1	chr20	27008692	3565
Sudanese	h1tg000004l	hap1	chr9	46145478	3569
Sudanese	h1tg000046l	hap1	chr11	52238100	3571
Sudanese	h1tg000046l	hap1	chr11	52184661	3579
Sudanese	h1tg000008l	hap1	chr20	27438911	3584
Sudanese	h1tg000048l	hap1	chr9	64318078	3602
Sudanese	h1tg000029l	hap1	chr19	29228108	3603
Sudanese	h1tg000011l	hap1	chr3	94675678	3612
Sudanese	h1tg000004l	hap1	chr9	45073637	3616
Sudanese	h1tg000008l	hap1	chr20	28184078	3619
Sudanese	h1tg000004l	hap1	chr9	44986170	3620
Sudanese	h1tg000048l	hap1	chr9	73774934	3620
Sudanese	h1tg000048l	hap1	chr9	73643676	3627
Sudanese	h1tg000029l	hap1	chr19	26163557	3632
Sudanese	h1tg000008l	hap1	chr20	28371003	3638
Sudanese	h1tg000035l	hap1	chr7	61565277	3658
Sudanese	h1tg000011l	hap1	chr3	94745314	3670
Sudanese	h1tg000011l	hap1	chr3	94398041	3671
Sudanese	h1tg000048l	hap1	chr9	73706700	3676
Sudanese	h1tg000048l	hap1	chr9	49475330	3677
Sudanese	h1tg000004l	hap1	chr9	45062144	3679
Sudanese	h1tg000048l	hap1	chr9	69491043	3682
Sudanese	h1tg000048l	hap1	chr9	49475330	3687
Sudanese	h1tg000048l	hap1	chr9	49475330	3697
Sudanese	h1tg000048l	hap1	chr9	72751881	3701
Sudanese	h1tg000048l	hap1	chr9	49475330	3707
Sudanese	h1tg000011l	hap1	chr13	1689774	3711
Sudanese	h1tg000048l	hap1	chr9	49475330	3712
Sudanese	h1tg000048l	hap1	chr9	49475330	3717
Sudanese	h1tg000035l	hap1	chr7	63710128	3719
Sudanese	h1tg000041l	hap1	chr16	39797488	3721
Sudanese	h1tg000029l	hap1	chr19	29204044	3724
Sudanese	h1tg000035l	hap1	chr7	61319147	3727
Sudanese	h1tg000008l	hap1	chr20	27410041	3730
Sudanese	h1tg000029l	hap1	chr19	26315171	3741
Sudanese	h1tg000035l	hap1	chr7	61707895	3748
Sudanese	h1tg000029l	hap1	chr19	28630331	3749
Sudanese	h1tg000033l	hap1	chr4	54934115	3761
Sudanese	h1tg000076l	hap1	chr1	126206395	3763
Sudanese	h1tg000048l	hap1	chr9	68555246	3765
Sudanese	h1tg000029l	hap1	chr19	29259349	3770
Sudanese	h1tg000046l	hap1	chr11	53648267	3774
Sudanese	h1tg000019l	hap1	chr10	41562928	3775
Sudanese	h1tg000048l	hap1	chr9	73643676	3781
Sudanese	h1tg000077l	hap1	chr14	10102143	3787
Sudanese	h1tg000077l	hap1	chr22	14937616	3789
Sudanese	h1tg000004l	hap1	chr9	45088056	3800
Sudanese	h1tg000029l	hap1	chr19	29271490	3817
Sudanese	h1tg000004l	hap1	chr9	46650347	3827
Sudanese	h1tg000076l	hap1	chr1	123685801	3838
Sudanese	h1tg000029l	hap1	chr19	29373130	3843
Sudanese	h1tg000035l	hap1	chr7	61316930	3846
Sudanese	h1tg000029l	hap1	chr19	26267094	3851
Sudanese	h1tg000004l	hap1	chr9	45326749	3861
Sudanese	h1tg000048l	hap1	chr9	61625988	3867
Sudanese	h1tg000048l	hap1	chr9	74920407	3872
Sudanese	h1tg000019l	hap1	chr10	41404454	3882
Sudanese	h1tg000046l	hap1	chr11	51241128	3885
Sudanese	h1tg000046l	hap1	chr11	52620296	3890
Sudanese	h1tg000048l	hap1	chr9	73525100	3898
Sudanese	h1tg000076l	hap1	chr1	122041772	3908
Sudanese	h1tg000008l	hap1	chr20	27782895	3909
Sudanese	h1tg000046l	hap1	chr11	51507344	3912
Sudanese	h1tg000048l	hap1	chr9	75738534	3929
Sudanese	h1tg000004l	hap1	chr9	47114012	3931
Sudanese	h1tg000048l	hap1	chr9	75723309	3943
Sudanese	h1tg000035l	hap1	chr7	63598271	3958
Sudanese	h1tg000048l	hap1	chr9	74661257	3965
Sudanese	h1tg000048l	hap1	chr9	75067466	3967
Sudanese	h1tg000004l	hap1	chr9	46824607	3978
Sudanese	h1tg000048l	hap1	chr9	74188673	3978
Sudanese	h1tg000076l	hap1	chr1	125038074	3979
Sudanese	h1tg000033l	hap1	chr4	50475814	3991
Sudanese	h1tg000035l	hap1	chr7	63689977	3991
Sudanese	h1tg000035l	hap1	chr7	61286027	3995
Sudanese	h1tg000048l	hap1	chr9	72662478	3998
Sudanese	h1tg000048l	hap1	chr9	64505732	4001
Sudanese	h1tg000004l	hap1	chr9	46273241	4004
Sudanese	h1tg000046l	hap1	chr11	53637146	4010
Sudanese	h1tg000035l	hap1	chr7	61105060	4019
Sudanese	h1tg000004l	hap1	chr9	45122760	4026
Sudanese	h1tg000029l	hap1	chr19	29373627	4027
Sudanese	h1tg000008l	hap1	chr20	26938722	4029
Sudanese	h1tg000068l	hap1	chr1	142172840	4030
Sudanese	h1tg000046l	hap1	chr11	51251666	4034
Sudanese	h1tg000056l	hap1	chr13	17479449	4060
Sudanese	h1tg000046l	hap1	chr11	51753218	4069
Sudanese	h1tg000048l	hap1	chr9	75790195	4073
Sudanese	h1tg000008l	hap1	chr20	27296191	4079
Sudanese	h1tg000029l	hap1	chr19	29355098	4079
Sudanese	h1tg000048l	hap1	chr9	53303405	4096
Sudanese	h1tg000011l	hap1	chr3	94886424	4104
Sudanese	h1tg000004l	hap1	chr9	46376492	4105
Sudanese	h1tg000046l	hap1	chr11	51114464	4109
Sudanese	h1tg000048l	hap1	chr9	74618845	4109
Sudanese	h1tg000029l	hap1	chr19	29223053	4151
Sudanese	h1tg000077l	hap1	chr22	12874213	4153
Sudanese	h1tg000077l	hap1	chr22	14899747	4153
Sudanese	h1tg000035l	hap1	chr7	61316779	4161
Sudanese	h1tg000075l	hap1	chr22	2444506	4164
Sudanese	h1tg000048l	hap1	chr9	73804919	4165
Sudanese	h1tg000008l	hap1	chr20	28371003	4174
Sudanese	h1tg000035l	hap1	chr7	63610837	4193
Sudanese	h1tg000048l	hap1	chr9	71786773	4197
Sudanese	h1tg000048l	hap1	chr9	64222268	4200
Sudanese	h1tg000048l	hap1	chr9	76283875	4202
Sudanese	h1tg000048l	hap1	chr9	73706700	4207
Sudanese	h1tg000077l	hap1	chr22	12811629	4209
Sudanese	h1tg000048l	hap1	chr9	73706700	4227
Sudanese	h1tg000048l	hap1	chr9	64845120	4243
Sudanese	h1tg000008l	hap1	chr20	28424898	4245
Sudanese	h1tg000035l	hap1	chr7	61308507	4278
Sudanese	h1tg000004l	hap1	chr9	45540506	4281
Sudanese	h1tg000048l	hap1	chr9	72940940	4281
Sudanese	h1tg000008l	hap1	chr20	27385918	4298
Sudanese	h1tg000035l	hap1	chr7	63636117	4299
Sudanese	h1tg000048l	hap1	chr9	72495325	4312
Sudanese	h1tg000048l	hap1	chr9	69693369	4313
Sudanese	h1tg000004l	hap1	chr9	47018608	4319
Sudanese	h1tg000046l	hap1	chr11	53109676	4333
Sudanese	h1tg000011l	hap1	chr3	93892598	4345
Sudanese	h1tg000048l	hap1	chr9	56056591	4352
Sudanese	h1tg000046l	hap1	chr11	51519369	4354
Sudanese	h1tg000048l	hap1	chr9	57081613	4357
Sudanese	h1tg000029l	hap1	chr19	29384072	4367
Sudanese	h1tg000011l	hap1	chr3	94811401	4376
Sudanese	h1tg000008l	hap1	chr20	27328514	4384
Sudanese	h1tg000011l	hap1	chr3	94503246	4385
Sudanese	h1tg000029l	hap1	chr19	26076412	4386
Sudanese	h1tg000077l	hap1	chr22	14894764	4387
Sudanese	h1tg000076l	hap1	chr1	122039562	4401
Sudanese	h1tg000028l	hap1	chr18	15986766	4410
Sudanese	h1tg000076l	hap1	chr1	126249255	4412
Sudanese	h1tg000048l	hap1	chr9	53179917	4415
Sudanese	h1tg000029l	hap1	chr19	29355098	4427
Sudanese	h1tg000115l	hap1	chr21	7223774	4439
Sudanese	h1tg000048l	hap1	chr9	74606561	4440
Sudanese	h1tg000029l	hap1	chr19	29538260	4444
Sudanese	h1tg000048l	hap1	chr9	74606561	4455
Sudanese	h1tg000033l	hap1	chr4	50492712	4462
Sudanese	h1tg000077l	hap1	chr22	14922892	4472
Sudanese	h1tg000048l	hap1	chr9	64233924	4478
Sudanese	h1tg000077l	hap1	chr22	14905183	4479
Sudanese	h1tg000048l	hap1	chr9	57213532	4484
Sudanese	h1tg000048l	hap1	chr9	63566804	4492
Sudanese	h1tg000048l	hap1	chr9	70347241	4502
Sudanese	h1tg000041l	hap1	chr16	50467332	4509
Sudanese	h1tg000048l	hap1	chr9	74601259	4509
Sudanese	h1tg000022l	hap1	chr5	47245313	4510
Sudanese	h1tg000048l	hap1	chr9	75057489	4529
Sudanese	h1tg000033l	hap1	chr4	50492712	4534
Sudanese	h1tg000035l	hap1	chr7	63635308	4536
Sudanese	h1tg000046l	hap1	chr11	51752500	4542
Sudanese	h1tg000048l	hap1	chr9	73802106	4547
Sudanese	h1tg000029l	hap1	chr19	28881957	4552
Sudanese	h1tg000035l	hap1	chr7	61920696	4552
Sudanese	h1tg000029l	hap1	chr19	26350080	4553
Sudanese	h1tg000048l	hap1	chr9	71751625	4555
Sudanese	h1tg000075l	hap1	chr22	2451007	4563
Sudanese	h1tg000029l	hap1	chr19	29380331	4567
Sudanese	h1tg000046l	hap1	chr11	51891966	4575
Sudanese	h1tg000029l	hap1	chr19	29385323	4586
Sudanese	h1tg000068l	hap1	chr1	140497100	4590
Sudanese	h1tg000075l	hap1	chr22	2451007	4598
Sudanese	h1tg000035l	hap1	chr7	60438382	4612
Sudanese	h1tg000022l	hap1	chr5	49869440	4614
Sudanese	h1tg000046l	hap1	chr11	52528832	4621
Sudanese	h1tg000029l	hap1	chr19	28410357	4638
Sudanese	h1tg000008l	hap1	chr20	27432475	4648
Sudanese	h1tg000033l	hap1	chr4	52008987	4657
Sudanese	h1tg000048l	hap1	chr9	74722671	4657
Sudanese	h1tg000048l	hap1	chr9	57082250	4662
Sudanese	h1tg000076l	hap1	chr1	122177875	4664
Sudanese	h1tg000048l	hap1	chr9	75061035	4670
Sudanese	h1tg000008l	hap1	chr20	28179939	4679
Sudanese	h1tg000046l	hap1	chr11	51457683	4684
Sudanese	h1tg000075l	hap1	chr22	2438759	4684
Sudanese	h1tg000077l	hap1	chr22	12971776	4688
Sudanese	h1tg000077l	hap1	chr22	12919650	4705
Sudanese	h1tg000011l	hap1	chr3	92833824	4713
Sudanese	h1tg000041l	hap1	chr16	51963382	4714
Sudanese	h1tg000004l	hap1	chr9	47459421	4725
Sudanese	h1tg000048l	hap1	chr9	73642567	4742
Sudanese	h1tg000029l	hap1	chr19	26013531	4749
Sudanese	h1tg000075l	hap1	chr22	2392945	4750
Sudanese	h1tg000046l	hap1	chr11	51122958	4752
Sudanese	h1tg000077l	hap1	chr22	14925028	4763
Sudanese	h1tg000048l	hap1	chr9	74722561	4767
Sudanese	h1tg000077l	hap1	chr22	15548481	4769
Sudanese	h1tg000029l	hap1	chr19	29270197	4770
Sudanese	h1tg000076l	hap1	chr1	125605959	4777
Sudanese	h1tg000077l	hap1	chr22	14908255	4785
Sudanese	h1tg000029l	hap1	chr19	25994942	4800
Sudanese	h1tg000011l	hap1	chr3	94133884	4811
Sudanese	h1tg000035l	hap1	chr7	63659193	4818
Sudanese	h1tg000046l	hap1	chr11	51690228	4818
Sudanese	h1tg000077l	hap1	chr22	14898427	4818
Sudanese	h1tg000029l	hap1	chr19	28964244	4819
Sudanese	h1tg000068l	hap1	chr1	142172840	4829
Sudanese	h1tg000048l	hap1	chr9	75749715	4834
Sudanese	h1tg000029l	hap1	chr19	28817665	4839
Sudanese	h1tg000075l	hap1	chr22	2444194	4839
Sudanese	h1tg000048l	hap1	chr9	71158677	4867
Sudanese	h1tg000048l	hap1	chr9	58575570	4877
Sudanese	h1tg000048l	hap1	chr9	75688285	4885
Sudanese	h1tg000077l	hap1	chr22	14918804	4887
Sudanese	h1tg000011l	hap1	chr3	93223308	4897
Sudanese	h1tg000004l	hap1	chr9	45062144	4909
Sudanese	h1tg000048l	hap1	chr9	74929991	4915
Sudanese	h1tg000048l	hap1	chr9	74655253	4918
Sudanese	h1tg000048l	hap1	chr9	64222268	4920
Sudanese	h1tg000046l	hap1	chr11	51244801	4931
Sudanese	h1tg000029l	hap1	chr19	29246327	4957
Sudanese	h1tg000029l	hap1	chr19	28411023	4962
Sudanese	h1tg000035l	hap1	chr7	61080824	4981
Sudanese	h1tg000068l	hap1	chr1	136637863	4982
Sudanese	h1tg000004l	hap1	chr9	46362541	4987
Sudanese	h1tg000035l	hap1	chr7	63691407	4988
Sudanese	h1tg000048l	hap1	chr9	54082531	4994
Sudanese	h1tg000048l	hap1	chr9	72943118	5003
Sudanese	h1tg000035l	hap1	chr7	61224472	5007
Sudanese	h1tg000048l	hap1	chr9	64233924	5009
Sudanese	h1tg000048l	hap1	chr9	74723544	5009
Sudanese	h1tg000019l	hap1	chr10	41631334	5011
Sudanese	h1tg000044l	hap1	chr18	20204143	5021
Sudanese	h1tg000048l	hap1	chr9	75749715	5028
Sudanese	h1tg000046l	hap1	chr11	51244822	5030
Sudanese	h1tg000048l	hap1	chr9	74723544	5044
Sudanese	h1tg000008l	hap1	chr20	28372439	5047
Sudanese	h1tg000068l	hap1	chr1	137742270	5066
Sudanese	h1tg000068l	hap1	chr1	138107176	5066
Sudanese	h1tg000076l	hap1	chr1	138107176	5066
Sudanese	h1tg000035l	hap1	chr7	61080824	5103
Sudanese	h1tg000048l	hap1	chr9	64229304	5108
Sudanese	h1tg000035l	hap1	chr7	63635308	5110
Sudanese	h1tg000048l	hap1	chr9	75027525	5116
Sudanese	h1tg000029l	hap1	chr19	27470284	5119
Sudanese	h1tg000046l	hap1	chr11	51129574	5119
Sudanese	h1tg000029l	hap1	chr19	29139999	5121
Sudanese	h1tg000048l	hap1	chr9	56481419	5131
Sudanese	h1tg000008l	hap1	chr20	27862742	5132
Sudanese	h1tg000048l	hap1	chr9	69498716	5132
Sudanese	h1tg000046l	hap1	chr11	51241131	5136
Sudanese	h1tg000035l	hap1	chr7	63551505	5143
Sudanese	h1tg000048l	hap1	chr9	51910617	5144
Sudanese	h1tg000075l	hap1	chr22	2401498	5154
Sudanese	h1tg000008l	hap1	chr20	26936129	5160
Sudanese	h1tg000028l	hap1	chr18	15978247	5166
Sudanese	h1tg000048l	hap1	chr9	52220419	5175
Sudanese	h1tg000035l	hap1	chr7	63610736	5178
Sudanese	h1tg000029l	hap1	chr19	29215625	5189
Sudanese	h1tg000048l	hap1	chr9	63347034	5196
Sudanese	h1tg000048l	hap1	chr9	75056913	5196
Sudanese	h1tg000029l	hap1	chr19	26313666	5219
Sudanese	h1tg000011l	hap1	chr13	1519854	5220
Sudanese	h1tg000048l	hap1	chr9	74631946	5225
Sudanese	h1tg000075l	hap1	chr22	2441621	5230
Sudanese	h1tg000029l	hap1	chr19	26315179	5242
Sudanese	h1tg000048l	hap1	chr9	75456941	5249
Sudanese	h1tg000035l	hap1	chr7	63704229	5251
Sudanese	h1tg000048l	hap1	chr9	65053865	5322
Sudanese	h1tg000048l	hap1	chr9	72387529	5340
Sudanese	h1tg000004l	hap1	chr9	45074355	5344
Sudanese	h1tg000048l	hap1	chr9	61892966	5349
Sudanese	h1tg000048l	hap1	chr9	60109594	5369
Sudanese	h1tg000048l	hap1	chr9	74713430	5410
Sudanese	h1tg000048l	hap1	chr9	74270442	5421
Sudanese	h1tg000022l	hap1	chr5	49898847	5438
Sudanese	h1tg000008l	hap1	chr20	27431666	5457
Sudanese	h1tg000056l	hap1	chr13	17477267	5458
Sudanese	h1tg000140l	hap1	chr13	15153474	5462
Sudanese	h1tg000048l	hap1	chr9	63420454	5472
Sudanese	h1tg000048l	hap1	chr9	61905816	5486
Sudanese	h1tg000004l	hap1	chr9	45067043	5523
Sudanese	h1tg000029l	hap1	chr19	28977801	5528
Sudanese	h1tg000048l	hap1	chr9	64303009	5558
Sudanese	h1tg000048l	hap1	chr9	54711748	5584
Sudanese	h1tg000004l	hap1	chr9	47017327	5600
Sudanese	h1tg000048l	hap1	chr9	61014931	5607
Sudanese	h1tg000020l	hap1	chr21	11270694	5611
Sudanese	h1tg000046l	hap1	chr11	52158304	5616
Sudanese	h1tg000076l	hap1	chr1	125000358	5618
Sudanese	h1tg000048l	hap1	chr9	58611049	5638
Sudanese	h1tg000048l	hap1	chr9	52312350	5647
Sudanese	h1tg000008l	hap1	chr20	26933086	5657
Sudanese	h1tg000048l	hap1	chr9	74283157	5661
Sudanese	h1tg000048l	hap1	chr9	61003881	5662
Sudanese	h1tg000029l	hap1	chr19	29153609	5664
Sudanese	h1tg000048l	hap1	chr9	52312350	5677
Sudanese	h1tg000048l	hap1	chr9	52312358	5684
Sudanese	h1tg000048l	hap1	chr9	55039123	5694
Sudanese	h1tg000011l	hap1	chr3	95163214	5744
Sudanese	h1tg000008l	hap1	chr20	26935832	5752
Sudanese	h1tg000048l	hap1	chr9	64232726	5757
Sudanese	h1tg000075l	hap1	chr22	2438896	5766
Sudanese	h1tg000048l	hap1	chr9	64359255	5780
Sudanese	h1tg000008l	hap1	chr20	26933077	5790
Sudanese	h1tg000008l	hap1	chr20	26933086	5790
Sudanese	h1tg000008l	hap1	chr20	26933077	5799
Sudanese	h1tg000048l	hap1	chr9	74655253	5803
Sudanese	h1tg000008l	hap1	chr20	28181880	5817
Sudanese	h1tg000029l	hap1	chr19	26051912	5821
Sudanese	h1tg000004l	hap1	chr9	46381430	5830
Sudanese	h1tg000048l	hap1	chr9	64209328	5842
Sudanese	h1tg000048l	hap1	chr9	73852752	5844
Sudanese	h1tg000076l	hap1	chr1	125038293	5849
Sudanese	h1tg000029l	hap1	chr19	28972059	5851
Sudanese	h1tg000046l	hap1	chr11	53250451	5853
Sudanese	h1tg000035l	hap1	chr7	63617507	5857
Sudanese	h1tg000048l	hap1	chr9	75748306	5858
Sudanese	h1tg000035l	hap1	chr7	63653976	5870
Sudanese	h1tg000048l	hap1	chr9	65137759	5882
Sudanese	h1tg000008l	hap1	chr20	28093058	5904
Sudanese	h1tg000048l	hap1	chr9	51333075	5925
Sudanese	h1tg000006l	hap1	chr1	8187327	5929
Sudanese	h1tg000056l	hap1	chr13	17489621	5934
Sudanese	h1tg000029l	hap1	chr19	29140243	5949
Sudanese	h1tg000044l	hap1	chr18	19610827	5958
Sudanese	h1tg000048l	hap1	chr9	71523007	5961
Sudanese	h1tg000011l	hap1	chr3	94869156	5972
Sudanese	h1tg000046l	hap1	chr11	52716155	5976
Sudanese	h1tg000022l	hap1	chr5	47317898	6015
Sudanese	h1tg000004l	hap1	chr9	46818395	6025
Sudanese	h1tg000041l	hap1	chr16	39866060	6028
Sudanese	h1tg000077l	hap1	chr22	15548481	6068
Sudanese	h1tg000048l	hap1	chr9	70239727	6076
Sudanese	h1tg000029l	hap1	chr19	29097444	6077
Sudanese	h1tg000035l	hap1	chr7	61380910	6090
Sudanese	h1tg000029l	hap1	chr19	28977857	6094
Sudanese	h1tg000046l	hap1	chr11	53250451	6097
Sudanese	h1tg000048l	hap1	chr9	75554710	6102
Sudanese	h1tg000048l	hap1	chr9	64209369	6111
Sudanese	h1tg000046l	hap1	chr11	51111683	6116
Sudanese	h1tg000048l	hap1	chr9	75136523	6117
Sudanese	h1tg000048l	hap1	chr9	64209369	6121
Sudanese	h1tg000048l	hap1	chr9	64493625	6121
Sudanese	h1tg000068l	hap1	chr1	138095637	6126
Sudanese	h1tg000004l	hap1	chr9	47045128	6145
Sudanese	h1tg000029l	hap1	chr19	28977801	6150
Sudanese	h1tg000035l	hap1	chr7	61553005	6151
Sudanese	h1tg000035l	hap1	chr7	62373331	6151
Sudanese	h1tg000041l	hap1	chr16	51963382	6152
Sudanese	h1tg000111l	hap1	chr20	236	6185
Sudanese	h1tg000048l	hap1	chr9	64372952	6188
Sudanese	h1tg000056l	hap1	chr21	11170764	6197
Sudanese	h1tg000076l	hap1	chr1	122253165	6203
Sudanese	h1tg000048l	hap1	chr9	76528906	6219
Sudanese	h1tg000048l	hap1	chr9	71746974	6249
Sudanese	h1tg000048l	hap1	chr9	52999506	6259
Sudanese	h1tg000048l	hap1	chr9	73908679	6274
Sudanese	h1tg000048l	hap1	chr9	55541563	6276
Sudanese	h1tg000022l	hap1	chr5	47390357	6281
Sudanese	h1tg000004l	hap1	chr9	47402935	6282
Sudanese	h1tg000048l	hap1	chr9	63449926	6284
Sudanese	h1tg000079l	hap1	chr14	6367889	6294
Sudanese	h1tg000079l	hap1	chr14	6367889	6295
Sudanese	h1tg000008l	hap1	chr20	29043931	6296
Sudanese	h1tg000048l	hap1	chr9	75538619	6311
Sudanese	h1tg000048l	hap1	chr9	63412028	6342
Sudanese	h1tg000011l	hap1	chr3	94907735	6348
Sudanese	h1tg000022l	hap1	chr5	49588624	6348
Sudanese	h1tg000008l	hap1	chr20	27430429	6352
Sudanese	h1tg000077l	hap1	chr22	12920432	6356
Sudanese	h1tg000048l	hap1	chr9	64920303	6365
Sudanese	h1tg000041l	hap1	chr16	40035340	6368
Sudanese	h1tg000048l	hap1	chr9	72009750	6385
Sudanese	h1tg000076l	hap1	chr1	121790624	6392
Sudanese	h1tg000048l	hap1	chr9	74213385	6438
Sudanese	h1tg000140l	hap1	chr13	14104522	6439
Sudanese	h1tg000048l	hap1	chr9	59716905	6446
Sudanese	h1tg000048l	hap1	chr9	73844759	6473
Sudanese	h1tg000041l	hap1	chr16	44228970	6475
Sudanese	h1tg000046l	hap1	chr11	51255173	6485
Sudanese	h1tg000041l	hap1	chr16	51733179	6487
Sudanese	h1tg000004l	hap1	chr9	47124542	6496
Sudanese	h1tg000048l	hap1	chr9	65902294	6505
Sudanese	h1tg000035l	hap1	chr7	62359667	6509
Sudanese	h1tg000048l	hap1	chr9	59017464	6544
Sudanese	h1tg000011l	hap1	chr3	93211053	6583
Sudanese	h1tg000048l	hap1	chr9	74654597	6589
Sudanese	h1tg000022l	hap1	chr5	48953546	6595
Sudanese	h1tg000048l	hap1	chr9	72362034	6601
Sudanese	h1tg000008l	hap1	chr20	29065435	6606
Sudanese	h1tg000048l	hap1	chr9	51333075	6610
Sudanese	h1tg000011l	hap1	chr3	93876107	6630
Sudanese	h1tg000048l	hap1	chr9	75155972	6632
Sudanese	h1tg000048l	hap1	chr9	64232364	6651
Sudanese	h1tg000048l	hap1	chr9	74566949	6651
Sudanese	h1tg000029l	hap1	chr19	26142529	6682
Sudanese	h1tg000077l	hap1	chr22	12987553	6685
Sudanese	h1tg000076l	hap1	chr1	126362084	6689
Sudanese	h1tg000048l	hap1	chr9	53955831	6712
Sudanese	h1tg000048l	hap1	chr9	75454177	6715
Sudanese	h1tg000056l	hap1	chr21	11217570	6723
Sudanese	h1tg000140l	hap1	chr13	14084408	6732
Sudanese	h1tg000075l	hap1	chr22	2441621	6768
Sudanese	h1tg000048l	hap1	chr9	72351084	6784
Sudanese	h1tg000048l	hap1	chr9	54409556	6797
Sudanese	h1tg000075l	hap1	chr22	2438759	6811
Sudanese	h1tg000048l	hap1	chr9	64208169	6817
Sudanese	h1tg000029l	hap1	chr19	29404672	6835
Sudanese	h1tg000029l	hap1	chr19	28928801	6848
Sudanese	h1tg000048l	hap1	chr9	73701594	6864
Sudanese	h1tg000075l	hap1	chr22	2441621	6868
Sudanese	h1tg000068l	hap1	chr1	142222564	6873
Sudanese	h1tg000076l	hap1	chr1	126251805	6885
Sudanese	h1tg000048l	hap1	chr9	72821765	6925
Sudanese	h1tg000048l	hap1	chr9	53730928	6942
Sudanese	h1tg000048l	hap1	chr9	60400698	6967
Sudanese	h1tg000048l	hap1	chr9	52829890	6981
Sudanese	h1tg000048l	hap1	chr9	64228504	6981
Sudanese	h1tg000004l	hap1	chr9	47150898	6988
Sudanese	h1tg000041l	hap1	chr16	51755129	6993
Sudanese	h1tg000048l	hap1	chr9	73852842	7018
Sudanese	h1tg000004l	hap1	chr9	47031383	7060
Sudanese	h1tg000048l	hap1	chr9	67988818	7063
Sudanese	h1tg000048l	hap1	chr9	59712299	7066
Sudanese	h1tg000048l	hap1	chr9	59712299	7071
Sudanese	h1tg000048l	hap1	chr9	54271226	7082
Sudanese	h1tg000048l	hap1	chr9	59712299	7096
Sudanese	h1tg000011l	hap1	chr3	93787854	7114
Sudanese	h1tg000048l	hap1	chr9	63430652	7129
Sudanese	h1tg000068l	hap1	chr1	137136834	7147
Sudanese	h1tg000041l	hap1	chr16	51133648	7166
Sudanese	h1tg000076l	hap1	chr1	125860502	7184
Sudanese	h1tg000076l	hap1	chr1	140938636	7186
Sudanese	h1tg000029l	hap1	chr19	29175904	7201
Sudanese	h1tg000048l	hap1	chr9	64208169	7219
Sudanese	h1tg000048l	hap1	chr9	73672497	7224
Sudanese	h1tg000048l	hap1	chr9	75944622	7234
Sudanese	h1tg000048l	hap1	chr9	61851569	7241
Sudanese	h1tg000011l	hap1	chr3	93773553	7245
Sudanese	h1tg000048l	hap1	chr9	75239125	7252
Sudanese	h1tg000011l	hap1	chr3	93788877	7258
Sudanese	h1tg000076l	hap1	chr1	126273259	7268
Sudanese	h1tg000029l	hap1	chr19	29275866	7270
Sudanese	h1tg000046l	hap1	chr11	51071257	7292
Sudanese	h1tg000041l	hap1	chr16	51768835	7313
Sudanese	h1tg000011l	hap1	chr3	93211228	7332
Sudanese	h1tg000048l	hap1	chr9	58385568	7334
Sudanese	h1tg000048l	hap1	chr9	61514225	7341
Sudanese	h1tg000048l	hap1	chr9	69014595	7359
Sudanese	h1tg000048l	hap1	chr9	75842594	7365
Sudanese	h1tg000004l	hap1	chr9	45225534	7368
Sudanese	h1tg000048l	hap1	chr9	75454177	7408
Sudanese	h1tg000046l	hap1	chr11	51498252	7425
Sudanese	h1tg000048l	hap1	chr9	74122632	7469
Sudanese	h1tg000076l	hap1	chr1	141928082	7469
Sudanese	h1tg000035l	hap1	chr7	61304505	7478
Sudanese	h1tg000048l	hap1	chr9	63424485	7522
Sudanese	h1tg000004l	hap1	chr9	46041908	7569
Sudanese	h1tg000041l	hap1	chr16	50289548	7597
Sudanese	h1tg000048l	hap1	chr9	65074202	7605
Sudanese	h1tg000041l	hap1	chr16	51131795	7634
Sudanese	h1tg000048l	hap1	chr9	52636187	7634
Sudanese	h1tg000048l	hap1	chr9	52621265	7647
Sudanese	h1tg000048l	hap1	chr9	75167015	7647
Sudanese	h1tg000048l	hap1	chr9	76350074	7652
Sudanese	h1tg000076l	hap1	chr1	125860502	7677
Sudanese	h1tg000046l	hap1	chr11	52097085	7686
Sudanese	h1tg000046l	hap1	chr11	51066648	7710
Sudanese	h1tg000041l	hap1	chr16	52089072	7729
Sudanese	h1tg000048l	hap1	chr9	75730351	7730
Sudanese	h1tg000048l	hap1	chr9	53017393	7740
Sudanese	h1tg000127l	hap1	chr17	5638	7769
Sudanese	h1tg000046l	hap1	chr11	51204272	7814
Sudanese	h1tg000048l	hap1	chr9	63418287	7819
Sudanese	h1tg000029l	hap1	chr19	28971486	7830
Sudanese	h1tg000048l	hap1	chr9	71746974	7840
Sudanese	h1tg000046l	hap1	chr11	52211909	7865
Sudanese	h1tg000004l	hap1	chr9	46006638	7895
Sudanese	h1tg000004l	hap1	chr9	47567955	7907
Sudanese	h1tg000033l	hap1	chr4	50489338	7908
Sudanese	h1tg000048l	hap1	chr9	68367567	7921
Sudanese	h1tg000048l	hap1	chr9	75131956	7947
Sudanese	h1tg000029l	hap1	chr19	28969609	7962
Sudanese	h1tg000048l	hap1	chr9	65096060	7978
Sudanese	h1tg000029l	hap1	chr19	28969609	7983
Sudanese	h1tg000076l	hap1	chr1	140520269	7998
Sudanese	h1tg000008l	hap1	chr20	26936129	8052
Sudanese	h1tg000035l	hap1	chr7	61003606	8070
Sudanese	h1tg000068l	hap1	chr1	129771132	8072
Sudanese	h1tg000076l	hap1	chr1	124736964	8111
Sudanese	h1tg000068l	hap1	chr1	142156140	8133
Sudanese	h1tg000011l	hap1	chr3	94888452	8142
Sudanese	h1tg000011l	hap1	chr3	94350965	8158
Sudanese	h1tg000008l	hap1	chr20	28370537	8176
Sudanese	h1tg000008l	hap1	chr20	28372439	8176
Sudanese	h1tg000056l	hap1	chr13	17477579	8179
Sudanese	h1tg000076l	hap1	chr1	125346290	8211
Sudanese	h1tg000048l	hap1	chr9	74209520	8281
Sudanese	h1tg000077l	hap1	chr22	12916832	8290
Sudanese	h1tg000048l	hap1	chr9	73140897	8300
Sudanese	h1tg000076l	hap1	chr1	125860502	8319
Sudanese	h1tg000008l	hap1	chr20	26935832	8349
Sudanese	h1tg000048l	hap1	chr9	52533929	8356
Sudanese	h1tg000048l	hap1	chr9	66362066	8379
Sudanese	h1tg000048l	hap1	chr9	60670330	8424
Sudanese	h1tg000035l	hap1	chr7	61194408	8427
Sudanese	h1tg000022l	hap1	chr5	47337748	8456
Sudanese	h1tg000048l	hap1	chr9	73703170	8464
Sudanese	h1tg000011l	hap1	chr3	94686632	8504
Sudanese	h1tg000063l	hap1	chr15	6629446	8518
Sudanese	h1tg000029l	hap1	chr19	29252743	8533
Sudanese	h1tg000004l	hap1	chr9	46950833	8550
Sudanese	h1tg000041l	hap1	chr16	51028596	8550
Sudanese	h1tg000048l	hap1	chr9	61275640	8568
Sudanese	h1tg000048l	hap1	chr9	64323497	8636
Sudanese	h1tg000048l	hap1	chr9	75694429	8643
Sudanese	h1tg000041l	hap1	chr16	48464333	8658
Sudanese	h1tg000048l	hap1	chr9	61746170	8709
Sudanese	h1tg000011l	hap1	chr3	94701427	8713
Sudanese	h1tg000011l	hap1	chr3	93606434	8748
Sudanese	h1tg000004l	hap1	chr9	45492943	8794
Sudanese	h1tg000048l	hap1	chr9	72675701	8835
Sudanese	h1tg000048l	hap1	chr9	62973821	8841
Sudanese	h1tg000011l	hap1	chr3	93786927	8842
Sudanese	h1tg000048l	hap1	chr9	75067400	8846
Sudanese	h1tg000035l	hap1	chr7	61782769	8854
Sudanese	h1tg000048l	hap1	chr9	63449747	8876
Sudanese	h1tg000048l	hap1	chr9	49060768	8881
Sudanese	h1tg000048l	hap1	chr9	75752189	8900
Sudanese	h1tg000048l	hap1	chr9	54553926	8919
Sudanese	h1tg000029l	hap1	chr19	25984220	8920
Sudanese	h1tg000008l	hap1	chr20	28750618	8930
Sudanese	h1tg000048l	hap1	chr9	75237405	8942
Sudanese	h1tg000011l	hap1	chr3	93917384	8987
Sudanese	h1tg000056l	hap1	chr13	17480102	9081
Sudanese	h1tg000020l	hap1	chr13	17473531	9165
Sudanese	h1tg000004l	hap1	chr9	47445995	9181
Sudanese	h1tg000048l	hap1	chr9	74541761	9192
Sudanese	h1tg000004l	hap1	chr9	46293811	9198
Sudanese	h1tg000048l	hap1	chr9	73518485	9206
Sudanese	h1tg000035l	hap1	chr7	63667359	9249
Sudanese	h1tg000048l	hap1	chr9	75426271	9264
Sudanese	h1tg000048l	hap1	chr9	70565649	9296
Sudanese	h1tg000048l	hap1	chr9	76348654	9305
Sudanese	h1tg000048l	hap1	chr9	76168780	9313
Sudanese	h1tg000048l	hap1	chr9	64206634	9321
Sudanese	h1tg000048l	hap1	chr9	74380523	9376
Sudanese	h1tg000077l	hap1	chr22	12871512	9434
Sudanese	h1tg000035l	hap1	chr7	61302541	9442
Sudanese	h1tg000011l	hap1	chr3	92718892	9447
Sudanese	h1tg000048l	hap1	chr9	63236170	9467
Sudanese	h1tg000044l	hap1	chr18	19533477	9472
Sudanese	h1tg000075l	hap1	chr22	2395397	9475
Sudanese	h1tg000008l	hap1	chr20	28800311	9550
Sudanese	h1tg000076l	hap1	chr1	142049378	9553
Sudanese	h1tg000041l	hap1	chr16	51739683	9584
Sudanese	h1tg000076l	hap1	chr1	125861867	9592
Sudanese	h1tg000048l	hap1	chr9	61746170	9597
Sudanese	h1tg000048l	hap1	chr9	53026290	9602
Sudanese	h1tg000029l	hap1	chr19	29379435	9673
Sudanese	h1tg000004l	hap1	chr9	47305353	9731
Sudanese	h1tg000048l	hap1	chr9	75128745	9761
Sudanese	h1tg000041l	hap1	chr16	51741897	9768
Sudanese	h1tg000027l	hap1	chr22	24376539	9809
Sudanese	h1tg000076l	hap1	chr1	132259021	9855
Sudanese	h1tg000022l	hap1	chr5	47433666	9882
Sudanese	h1tg000029l	hap1	chr19	29361482	9926
Sudanese	h1tg000068l	hap1	chr1	141972284	9930
Sudanese	h1tg000075l	hap1	chr22	2451007	9946
Sudanese	h1tg000048l	hap1	chr9	75246336	9969
Sudanese	h1tg000004l	hap1	chr9	47515599	10160
Sudanese	h1tg000048l	hap1	chr9	53025345	10198
Sudanese	h1tg000076l	hap1	chr1	127223233	10235
Sudanese	h1tg000035l	hap1	chr7	61476932	10239
Sudanese	h1tg000035l	hap1	chr7	61856033	10239
Sudanese	h1tg000056l	hap1	chr21	11234270	10284
Sudanese	h1tg000048l	hap1	chr9	62054139	10315
Sudanese	h1tg000041l	hap1	chr16	51566729	10318
Sudanese	h1tg000011l	hap1	chr13	2744731	10328
Sudanese	h1tg000035l	hap1	chr7	63653951	10349
Sudanese	h1tg000046l	hap1	chr11	51530213	10372
Sudanese	h1tg000048l	hap1	chr9	75723895	10376
Sudanese	h1tg000048l	hap1	chr9	75534541	10408
Sudanese	h1tg000048l	hap1	chr9	76335160	10410
Sudanese	h1tg000041l	hap1	chr16	51565857	10428
Sudanese	h1tg000076l	hap1	chr1	125773586	10501
Sudanese	h1tg000048l	hap1	chr9	64228551	10510
Sudanese	h1tg000041l	hap1	chr16	48751510	10573
Sudanese	h1tg000035l	hap1	chr7	63636217	10588
Sudanese	h1tg000010l	hap1	chr4	53947574	10597
Sudanese	h1tg000076l	hap1	chr1	125741916	10660
Sudanese	h1tg000048l	hap1	chr9	64919125	10877
Sudanese	h1tg000008l	hap1	chr20	28996035	10895
Sudanese	h1tg000006l	hap1	chr12	5671201	10897
Sudanese	h1tg000048l	hap1	chr9	76284500	10905
Sudanese	h1tg000041l	hap1	chr16	48669944	10934
Sudanese	h1tg000076l	hap1	chr1	124154829	10940
Sudanese	h1tg000029l	hap1	chr19	29478671	10945
Sudanese	h1tg000004l	hap1	chr9	45291622	10956
Sudanese	h1tg000041l	hap1	chr16	51972922	10972
Sudanese	h1tg000048l	hap1	chr9	73949412	11006
Sudanese	h1tg000011l	hap1	chr3	94680553	11018
Sudanese	h1tg000016l	hap1	chr14	12687626	11057
Sudanese	h1tg000008l	hap1	chr20	26933086	11095
Sudanese	h1tg000008l	hap1	chr20	26933077	11104
Sudanese	h1tg000029l	hap1	chr19	26355745	11182
Sudanese	h1tg000056l	hap1	chr13	17474693	11345
Sudanese	h1tg000048l	hap1	chr9	74541748	11358
Sudanese	h1tg000056l	hap1	chr21	11266451	11373
Sudanese	h1tg000048l	hap1	chr9	76140200	11399
Sudanese	h1tg000008l	hap1	chr20	26933086	11427
Sudanese	h1tg000048l	hap1	chr9	76286507	11487
Sudanese	h1tg000041l	hap1	chr16	52154022	11491
Sudanese	h1tg000048l	hap1	chr9	65132796	11583
Sudanese	h1tg000011l	hap1	chr3	94204244	11595
Sudanese	h1tg000021l	hap1	chr17	46370198	11604
Sudanese	h1tg000035l	hap1	chr7	63636217	11619
Sudanese	h1tg000068l	hap1	chr1	129766988	11619
Sudanese	h1tg000022l	hap1	chr5	49602942	11663
Sudanese	h1tg000048l	hap1	chr9	71375712	11667
Sudanese	h1tg000008l	hap1	chr20	28369654	11778
Sudanese	h1tg000048l	hap1	chr9	64223252	11926
Sudanese	h1tg000022l	hap1	chr5	49856040	11944
Sudanese	h1tg000056l	hap1	chr13	17474674	11956
Sudanese	h1tg000011l	hap1	chr3	94346958	11958
Sudanese	h1tg000041l	hap1	chr16	51739683	11971
Sudanese	h1tg000048l	hap1	chr9	74640604	11976
Sudanese	h1tg000048l	hap1	chr9	75155972	12047
Sudanese	h1tg000056l	hap1	chr13	17486020	12085
Sudanese	h1tg000041l	hap1	chr16	51496226	12104
Sudanese	h1tg000011l	hap1	chr3	93602742	12107
Sudanese	h1tg000041l	hap1	chr16	40775743	12129
Sudanese	h1tg000068l	hap1	chr1	142192211	12153
Sudanese	h1tg000011l	hap1	chr3	93782136	12319
Sudanese	h1tg000048l	hap1	chr9	60568267	12355
Sudanese	h1tg000048l	hap1	chr9	56160949	12379
Sudanese	h1tg000048l	hap1	chr9	62928207	12427
Sudanese	h1tg000076l	hap1	chr1	126177557	12561
Sudanese	h1tg000048l	hap1	chr9	52433285	12576
Sudanese	h1tg000048l	hap1	chr9	54880167	12595
Sudanese	h1tg000011l	hap1	chr3	94024070	12669
Sudanese	h1tg000048l	hap1	chr9	49122173	12706
Sudanese	h1tg000048l	hap1	chr9	74896782	12756
Sudanese	h1tg000048l	hap1	chr9	76270627	12756
Sudanese	h1tg000011l	hap1	chr3	94983555	12840
Sudanese	h1tg000048l	hap1	chr9	75057570	12911
Sudanese	h1tg000033l	hap1	chr4	54288810	12912
Sudanese	h1tg000048l	hap1	chr9	74673925	13041
Sudanese	h1tg000004l	hap1	chr9	47315902	13187
Sudanese	h1tg000011l	hap1	chr3	94024070	13382
Sudanese	h1tg000056l	hap1	chr13	17476354	13402
Sudanese	h1tg000011l	hap1	chr3	93287250	13411
Sudanese	h1tg000048l	hap1	chr9	75534264	13451
Sudanese	h1tg000048l	hap1	chr9	64594307	13465
Sudanese	h1tg000011l	hap1	chr3	93287250	13577
Sudanese	h1tg000077l	hap1	chr22	12873954	13634
Sudanese	h1tg000004l	hap1	chr9	47545318	13649
Sudanese	h1tg000076l	hap1	chr1	126243022	13671
Sudanese	h1tg000048l	hap1	chr9	74699234	13799
Sudanese	h1tg000048l	hap1	chr9	75763592	13806
Sudanese	h1tg000020l	hap1	chr13	17475191	13818
Sudanese	h1tg000011l	hap1	chr3	93915563	13820
Sudanese	h1tg000048l	hap1	chr9	74698710	13825
Sudanese	h1tg000048l	hap1	chr9	75721946	13952
Sudanese	h1tg000048l	hap1	chr9	75417830	14014
Sudanese	h1tg000048l	hap1	chr9	75417830	14034
Sudanese	h1tg000048l	hap1	chr9	74638097	14137
Sudanese	h1tg000048l	hap1	chr9	60690201	14176
Sudanese	h1tg000048l	hap1	chr9	74174650	14188
Sudanese	h1tg000011l	hap1	chr3	93915475	14221
Sudanese	h1tg000048l	hap1	chr9	71343481	14250
Sudanese	h1tg000041l	hap1	chr16	40780331	14253
Sudanese	h1tg000048l	hap1	chr9	52829890	14338
Sudanese	h1tg000321l	hap1	chr21	6031693	14375
Sudanese	h1tg000048l	hap1	chr9	75247384	14408
Sudanese	h1tg000103l	hap1	chr14	10524252	14645
Sudanese	h1tg000048l	hap1	chr9	75231664	14688
Sudanese	h1tg000004l	hap1	chr9	47323462	14820
Sudanese	h1tg000022l	hap1	chr5	47091023	15108
Sudanese	h1tg000011l	hap1	chr3	94204156	15234
Sudanese	h1tg000097l	hap1	chr1	248371606	15350
Sudanese	h1tg000011l	hap1	chr3	93773553	15600
Sudanese	h1tg000022l	hap1	chr5	47461548	15655
Sudanese	h1tg000127l	hap1	chr11	207957	15696
Sudanese	h1tg000048l	hap1	chr9	71742554	15722
Sudanese	h1tg000041l	hap1	chr16	51560431	15805
Sudanese	h1tg000048l	hap1	chr9	75506230	15827
Sudanese	h1tg000048l	hap1	chr9	75425005	15855
Sudanese	h1tg000048l	hap1	chr9	61885699	15946
Sudanese	h1tg000029l	hap1	chr19	29375488	15990
Sudanese	h1tg000048l	hap1	chr9	75246903	16141
Sudanese	h1tg000048l	hap1	chr9	54288627	16242
Sudanese	h1tg000048l	hap1	chr9	73542974	16360
Sudanese	h1tg000041l	hap1	chr16	51747129	16400
Sudanese	h1tg000048l	hap1	chr9	74757534	16419
Sudanese	h1tg000020l	hap1	chr21	11270703	16471
Sudanese	h1tg000041l	hap1	chr16	51723193	16473
Sudanese	h1tg000011l	hap1	chr3	94714221	16736
Sudanese	h1tg000048l	hap1	chr9	53470423	16804
Sudanese	h1tg000046l	hap1	chr11	51093705	16838
Sudanese	h1tg000048l	hap1	chr9	74845948	16864
Sudanese	h1tg000048l	hap1	chr9	75392715	16869
Sudanese	h1tg000048l	hap1	chr9	75228222	17086
Sudanese	h1tg000331l	hap1	chr12	33830258	17121
Sudanese	h1tg000048l	hap1	chr9	75120905	17195
Sudanese	h1tg000048l	hap1	chr9	73518485	17284
Sudanese	h1tg000056l	hap1	chr13	17477267	17308
Sudanese	h1tg000048l	hap1	chr9	75853132	17316
Sudanese	h1tg000048l	hap1	chr9	52468890	17382
Sudanese	h1tg000048l	hap1	chr9	53249577	17440
Sudanese	h1tg000044l	hap1	chr18	20163162	17498
Sudanese	h1tg000048l	hap1	chr9	60400870	17677
Sudanese	h1tg000048l	hap1	chr9	75177283	17704
Sudanese	h1tg000048l	hap1	chr9	74654597	17797
Sudanese	h1tg000048l	hap1	chr9	74606031	17816
Sudanese	h1tg000048l	hap1	chr9	75890864	17971
Sudanese	h1tg000004l	hap1	chr9	47512255	17978
Sudanese	h1tg000048l	hap1	chr9	64322926	17985
Sudanese	h1tg000048l	hap1	chr9	75392715	18004
Sudanese	h1tg000048l	hap1	chr9	76519828	18347
Sudanese	h1tg000048l	hap1	chr9	75246336	18597
Sudanese	h1tg000048l	hap1	chr9	65222692	18885
Sudanese	h1tg000035l	hap1	chr7	61885377	18992
Sudanese	h1tg000004l	hap1	chr9	47544349	19024
Sudanese	h1tg000048l	hap1	chr9	73940884	19179
Sudanese	h1tg000048l	hap1	chr9	73540163	19196
Sudanese	h1tg000338l	hap1	chr19	6619393	19357
Sudanese	h1tg000008l	hap1	chr20	27846449	19393
Sudanese	h1tg000035l	hap1	chr7	62463027	19437
Sudanese	h1tg000245l	hap1	chr16	31054180	19514
Sudanese	h1tg000004l	hap1	chr9	47461993	19677
Sudanese	h1tg000048l	hap1	chr9	52291410	19808
Sudanese	h1tg000046l	hap1	chr11	51457692	19928
Sudanese	h1tg000048l	hap1	chr9	73800294	19933
Sudanese	h1tg000048l	hap1	chr9	74493290	19944
Sudanese	h1tg000048l	hap1	chr9	58032300	20084
Sudanese	h1tg000041l	hap1	chr16	41061190	20167
Sudanese	h1tg000041l	hap1	chr16	51892061	20301
Sudanese	h1tg000035l	hap1	chr7	61614905	20460
Sudanese	h1tg000048l	hap1	chr9	75120905	20580
Sudanese	h1tg000048l	hap1	chr9	64907320	20587
Sudanese	h1tg000048l	hap1	chr9	75799965	20641
Sudanese	h1tg000041l	hap1	chr16	49977878	20813
Sudanese	h1tg000035l	hap1	chr7	62341969	20877
Sudanese	h1tg000048l	hap1	chr9	52885510	20905
Sudanese	h1tg000313l	hap1	chr19	51883210	20922
Sudanese	h1tg000048l	hap1	chr9	75220162	21412
Sudanese	h1tg000105l	hap1	chr21	6862773	21446
Sudanese	h1tg000011l	hap1	chr3	93197324	21510
Sudanese	h1tg000004l	hap1	chr9	46143536	21527
Sudanese	h1tg000326l	hap1	chr2	131236850	21616
Sudanese	h1tg000041l	hap1	chr16	51741897	21632
Sudanese	h1tg000077l	hap1	chr22	15687071	21655
Sudanese	h1tg000048l	hap1	chr9	75962188	21739
Sudanese	h1tg000048l	hap1	chr9	74854248	21819
Sudanese	h1tg000048l	hap1	chr9	73800294	21861
Sudanese	h1tg000011l	hap1	chr3	94667178	21951
Sudanese	h1tg000035l	hap1	chr7	62093616	21958
Sudanese	h1tg000334l	hap1	chr7	104222702	22134
Sudanese	h1tg000048l	hap1	chr9	72460517	22141
Sudanese	h1tg000048l	hap1	chr9	74714910	22697
Sudanese	h1tg000048l	hap1	chr9	73659409	22718
Sudanese	h1tg000029l	hap1	chr19	26257071	22736
Sudanese	h1tg000048l	hap1	chr9	73659409	22743
Sudanese	h1tg000048l	hap1	chr9	70823396	22749
Sudanese	h1tg000048l	hap1	chr9	61655585	22802
Sudanese	h1tg000290l	hap1	chr10	26634024	22853
Sudanese	h1tg000035l	hap1	chr7	62208146	22858
Sudanese	h1tg000048l	hap1	chr9	75130583	22867
Sudanese	h1tg000011l	hap1	chr3	93771976	22961
Sudanese	h1tg000004l	hap1	chr9	47427955	22980
Sudanese	h1tg000048l	hap1	chr9	75550745	23008
Sudanese	h1tg000035l	hap1	chr7	61845097	23529
Sudanese	h1tg000011l	hap1	chr3	93771976	23637
Sudanese	h1tg000048l	hap1	chr9	72520361	23696
Sudanese	h1tg000056l	hap1	chr13	17475398	23731
Sudanese	h1tg000336l	hap1	chr19	6616909	23748
Sudanese	h1tg000048l	hap1	chr9	60094295	23989
Sudanese	h1tg000056l	hap1	chr21	11010845	24149
Sudanese	h1tg000048l	hap1	chr9	73533204	24389
Sudanese	h1tg000048l	hap1	chr9	74845244	24391
Sudanese	h1tg000041l	hap1	chr16	43895011	24605
Sudanese	h1tg000048l	hap1	chr9	75054828	24708
Sudanese	h1tg000048l	hap1	chr9	75550349	24990
Sudanese	h1tg000130c	hap1	chrY	22368053	25104
Sudanese	h1tg000020l	hap1	chr21	10984665	25171
Sudanese	h1tg000011l	hap1	chr3	94204156	25634
Sudanese	h1tg000048l	hap1	chr9	73659409	25926
Sudanese	h1tg000041l	hap1	chr16	47760199	26216
Sudanese	h1tg000041l	hap1	chr16	41836451	26406
Sudanese	h1tg000048l	hap1	chr9	73518485	26717
Sudanese	h1tg000048l	hap1	chr9	74235802	26867
Sudanese	h1tg000035l	hap1	chr7	61870336	26891
Sudanese	h1tg000048l	hap1	chr9	75395894	27528
Sudanese	h1tg000046l	hap1	chr11	51549143	27652
Sudanese	h1tg000048l	hap1	chr9	75212123	28139
Sudanese	h1tg000017l	hap1	chr3	91435084	28491
Sudanese	h1tg000008l	hap1	chr20	28828180	28648
Sudanese	h1tg000077l	hap1	chr22	14936591	28655
Sudanese	h1tg000048l	hap1	chr9	75158133	28819
Sudanese	h1tg000004l	hap1	chr6	46667797	28829
Sudanese	h1tg000324l	hap1	chr16	31005529	28866
Sudanese	h1tg000008l	hap1	chr20	29046650	29180
Sudanese	h1tg000048l	hap1	chr9	71354234	29270
Sudanese	h1tg000005l	hap1	chr16	95409692	29835
Sudanese	h1tg000215l	hap1	chr18	13872998	29989
Sudanese	h1tg000048l	hap1	chr9	64387709	30132
Sudanese	h1tg000312l	hap1	chr11	61774433	30274
Sudanese	h1tg000056l	hap1	chr13	17475398	30313
Sudanese	h1tg000076l	hap1	chr1	127031114	30435
Sudanese	h1tg000048l	hap1	chr9	62196435	30462
Sudanese	h1tg000008l	hap1	chr20	28849955	31077
Sudanese	h1tg000041l	hap1	chr16	51877822	31504
Sudanese	h1tg000022l	hap1	chr5	49774297	31536
Sudanese	h1tg000048l	hap1	chr9	71343481	31649
Sudanese	h1tg000048l	hap1	chr9	70813625	31794
Sudanese	h1tg000004l	hap1	chr9	45807162	32102
Sudanese	h1tg000048l	hap1	chr9	75412993	32113
Sudanese	h1tg000011l	hap1	chr3	94852974	32380
Sudanese	h1tg000048l	hap1	chr9	73529552	32523
Sudanese	h1tg000247l	hap1	chr7	55106974	33014
Sudanese	h1tg000048l	hap1	chr9	72549439	33028
Sudanese	h1tg000033l	hap1	chr4	54687555	33609
Sudanese	h1tg000048l	hap1	chr9	74321507	34238
Sudanese	h1tg000048l	hap1	chr9	67707871	34499
Sudanese	h1tg000048l	hap1	chr9	73659409	34660
Sudanese	h1tg000004l	hap1	chr9	45507226	34984
Sudanese	h1tg000287l	hap1	chr11	62024586	35032
Sudanese	h1tg000041l	hap1	chr16	41987659	35176
Sudanese	h1tg000008l	hap1	chr20	27898502	35359
Sudanese	h1tg000048l	hap1	chr9	73726517	35441
Sudanese	h1tg000033l	hap1	chr4	54724429	35635
Sudanese	h1tg000035l	hap1	chr7	63551505	36164
Sudanese	h1tg000041l	hap1	chr16	49878354	36429
Sudanese	h1tg000048l	hap1	chr9	75752189	37246
Sudanese	h1tg000020l	hap1	chr21	10981830	37523
Sudanese	h1tg000035l	hap1	chr7	62470483	37823
Sudanese	h1tg000022l	hap1	chr5	49595619	37902
Sudanese	h1tg000048l	hap1	chr9	75025520	38156
Sudanese	h1tg000146l	hap1	chr1	16396469	39154
Sudanese	h1tg000048l	hap1	chr9	74654597	39256
Sudanese	h1tg000004l	hap1	chr9	46172203	39454
Sudanese	h1tg000022l	hap1	chr5	49793087	39474
Sudanese	h1tg000048l	hap1	chr9	75504667	40137
Sudanese	h1tg000035l	hap1	chr7	63560678	40734
Sudanese	h1tg000048l	hap1	chr9	75128745	41438
Sudanese	h1tg000251l	hap1	chr7	67226457	42143
Sudanese	h1tg000048l	hap1	chr9	75203997	42454
Sudanese	h1tg000035l	hap1	chr7	61647260	42603
Sudanese	h1tg000048l	hap1	chr9	74037818	43681
Sudanese	h1tg000048l	hap1	chr9	72463563	43921
Sudanese	h1tg000048l	hap1	chr9	54777296	43994
Sudanese	h1tg000046l	hap1	chr11	51443244	44337
Sudanese	h1tg000200l	hap1	chr16	14929403	45652
Sudanese	h1tg000006l	hap1	chr16	93547233	46566
Sudanese	h1tg000198l	hap1	chr12	33778126	48139
Sudanese	h1tg000041l	hap1	chr16	47991607	48491
Sudanese	h1tg000081l	hap1	chr1	103410054	49435
Sudanese	h1tg000105l	hap1	chr3	562339	51016
Sudanese	h1tg000020l	hap1	chr21	10987232	51320
Sudanese	h1tg000033l	hap1	chr4	54300376	51490
Sudanese	h1tg000010l	hap1	chr4	53535319	53168
Sudanese	h1tg000016l	hap1	chr14	12613807	53378
Sudanese	h1tg000017l	hap1	chr3	91321299	54493
Sudanese	h1tg000022l	hap1	chr5	49881193	54846
Sudanese	h1tg000006l	hap1	chr14	100244898	56215
Sudanese	h1tg000255l	hap1	chr12	132057028	56448
Sudanese	h1tg000041l	hap1	chr16	42062415	57532
Sudanese	h1tg000181l	hap1	chr7	67016915	57768
Sudanese	h1tg000130c	hap1	chrY	22369636	58919
Sudanese	h1tg000041l	hap1	chr16	49278111	59343
Sudanese	h1tg000253l	hap1	chr17	37415509	59424
Sudanese	h1tg000004l	hap1	chr9	46027222	59916
Sudanese	h1tg000191l	hap1	chr3	183453901	61681
Sudanese	h1tg000020l	hap1	chr21	11229564	62225
Sudanese	h1tg000048l	hap1	chr9	71042061	64469
Sudanese	h1tg000241l	hap1	chr13	13725523	67180
Sudanese	h1tg000077l	hap1	chr22	15471329	69463
Sudanese	h1tg000008l	hap1	chr20	28886290	70714
Sudanese	h1tg000041l	hap1	chr16	51365797	71141
Sudanese	h1tg000008l	hap1	chr20	28245671	71572
Sudanese	h1tg000041l	hap1	chr16	51604542	71773
Sudanese	h1tg000048l	hap1	chr9	75795037	71813
Sudanese	h1tg000010l	hap1	chr4	53308252	79920
Sudanese	h1tg000063l	hap1	chr15	6559151	80208
Sudanese	h1tg000051l	hap1	chr20	66103607	81098
Sudanese	h1tg000076l	hap1	chr1	121701074	86722
Sudanese	h1tg000081l	hap1	chr1	103438474	87308
Sudanese	h1tg000022l	hap1	chr5	49615282	87384
Sudanese	h1tg000008l	hap1	chr20	28054910	87923
Sudanese	h1tg000008l	hap1	chr20	27906138	90243
Sudanese	h1tg000048l	hap1	chr9	75155754	91254
Sudanese	h1tg000041l	hap1	chr16	46468318	96579
Sudanese	h1tg000175l	hap1	chr10	12534812	97505
Sudanese	h1tg000048l	hap1	chr9	75782842	98586
Sudanese	h1tg000010l	hap1	chr4	52367412	98969
Sudanese	h1tg000023l	hap1	chr12	30983124	99368
Sudanese	h1tg000197c	hap1	chr15	41413998	99740
Sudanese	h1tg000035l	hap1	chr7	62069512	102072
Sudanese	h1tg000048l	hap1	chr9	75126807	102124
Sudanese	h1tg000232l	hap1	chr17	19045237	103204
Sudanese	h1tg000043l	hap1	chr17	23774767	116436
Sudanese	h1tg000206l	hap1	chr18	11913538	117376
Sudanese	h1tg000041l	hap1	chr16	48834135	119035
Sudanese	h1tg000105l	hap1	chr22	6337594	119690
Sudanese	h1tg000004l	hap1	chr9	46145149	121801
Sudanese	h1tg000041l	hap1	chr16	46490386	122012
Sudanese	h1tg000205l	hap1	chr16	56140255	122722
Sudanese	h1tg000008l	hap1	chr20	28068505	123120
Sudanese	h1tg000085l	hap1	chrY	61386998	124616
Sudanese	h1tg000048l	hap1	chr9	72460517	125606
Sudanese	h1tg000077l	hap1	chr22	15577051	129457
Sudanese	h1tg000006l	hap1	chr14	13908867	129841
Sudanese	h1tg000166l	hap1	chr12	7818762	131877
Sudanese	h1tg000143l	hap1	chr22	75141	132960
Sudanese	h1tg000259l	hap1	chr15	80241761	133773
Sudanese	h1tg000257l	hap1	chr16	22139580	141949
Sudanese	h1tg000229l	hap1	chrY	19500703	142320
Sudanese	h1tg000089c	hap1	chr11	54998126	143920
Sudanese	h1tg000006l	hap1	chr15	18220470	146543
Sudanese	h1tg000041l	hap1	chr16	37596232	157753
Sudanese	h1tg000185l	hap1	chr2	42761	160003
Sudanese	h1tg000031l	hap1	chr17	26709398	162390
Sudanese	h1tg000041l	hap1	chr16	48624989	172196
Sudanese	h1tg000044l	hap1	chr18	19947109	177932
Sudanese	h1tg000077l	hap1	chr22	14905183	182808
Sudanese	h1tg000179l	hap1	chr19	824084	185668
Sudanese	h1tg000008l	hap1	chr20	27556264	191380
Sudanese	h1tg000041l	hap1	chr16	41805308	202963
Sudanese	h1tg000082l	hap1	chr9	150399520	218359
Sudanese	h1tg000010l	hap1	chr4	52811101	222339
Sudanese	h1tg000041l	hap1	chr16	46763540	223574
Sudanese	h1tg000048l	hap1	chr9	43193957	242746
Sudanese	h1tg000032l	hap1	chr1	5665	249460
Sudanese	h1tg000117l	hap1	chr3	200843678	262385
Sudanese	h1tg000182l	hap1	chr3	199250978	278845
Sudanese	h1tg000070l	hap1	chr2	91976319	279570
Sudanese	h1tg000128l	hap1	chr2	242396176	292478
Sudanese	h1tg000020l	hap1	chr21	10979960	313104
Sudanese	h1tg000071l	hap1	chr17	83925864	321047
Sudanese	h1tg000064l	hap1	chr20	64906682	333576
Sudanese	h1tg000015l	hap1	chr2	96250996	335145
Sudanese	h1tg000187l	hap1	chr1	862072	337066
Sudanese	h1tg000003l	hap1	chr5	70359737	340469
Sudanese	h1tg000177l	hap1	chr3	91446470	352291
Sudanese	h1tg000063l	hap1	chr15	5976908	354570
Sudanese	h1tg000095l	hap1	chr16	28701314	355871
Sudanese	h1tg000111l	hap1	chr5	181660494	358446
Sudanese	h1tg000109l	hap1	chr1	3060	371489
Sudanese	h1tg000076l	hap1	chr1	120336434	375116
Sudanese	h1tg000010l	hap1	chr4	51057914	375454
Sudanese	h1tg000118l	hap1	chr5	31901001	381115
Sudanese	h1tg000063l	hap1	chr15	5976908	386738
Sudanese	h1tg000141l	hap1	chr8	6901937	402597
Sudanese	h1tg000180l	hap1	chr14	99055938	432193
Sudanese	h1tg000010l	hap1	chr4	51917130	452400
Sudanese	h1tg000022l	hap1	chr5	71080301	470685
Sudanese	h1tg000144l	hap1	chr1	387408	475632
Sudanese	h1tg000085l	hap1	chrY	60648816	478787
Sudanese	h1tg000184l	hap1	chr14	98542276	511029
Sudanese	h1tg000160l	hap1	chr17	665458	512693
Sudanese	h1tg000008l	hap1	chr20	26887533	526184
Sudanese	h1tg000103l	hap1	chr14	11926481	533373
Sudanese	h1tg000165l	hap1	chr1	1214161	549322
Sudanese	h1tg000041l	hap1	chr16	50602730	560416
Sudanese	h1tg000123l	hap1	chrY	23347457	562550
Sudanese	h1tg000089c	hap1	chr11	54416741	566884
Sudanese	h1tg000135l	hap1	chr11	94224805	567032
Sudanese	h1tg000125l	hap1	chr12	132195544	568350
Sudanese	h1tg000127l	hap1	chr17	5581	604628
Sudanese	h1tg000004l	hap1	chr9	78988270	626450
Sudanese	h1tg000020l	hap1	chr21	10965004	677855
Sudanese	h1tg000076l	hap1	chr1	126372133	690190
Sudanese	h1tg000149l	hap1	chrY	18815640	695627
Sudanese	h1tg000048l	hap1	chr9	48219666	714508
Sudanese	h1tg000164l	hap1	chr1	160746059	777528
Sudanese	h1tg000004l	hap1	chr9	47580539	782447
Sudanese	h1tg000139l	hap1	chr19	10831	819140
Sudanese	h1tg000082l	hap1	chr16	20690	832453
Sudanese	h1tg000138l	hap1	chr16	28992575	833337
Sudanese	h1tg000041l	hap1	chr16	32400517	838072
Sudanese	h1tg000076l	hap1	chr1	120916922	881457
Sudanese	h1tg000107l	hap1	chr17	1178688	918642
Sudanese	h1tg000124l	hap1	chr20	65290612	925167
Sudanese	h1tg000041l	hap1	chr16	32698866	946914
Sudanese	h1tg000041l	hap1	chr16	47910540	959655
Sudanese	h1tg000117l	hap1	chr9	149610172	964577
Sudanese	h1tg000112l	hap1	chrY	25391939	978276
Sudanese	h1tg000087l	hap1	chr7	2073	1012344
Sudanese	h1tg000056l	hap1	chr21	10076856	1151414
Sudanese	h1tg000099l	hap1	chr21	6618311	1244546
Sudanese	h1tg000041l	hap1	chr16	48510942	1321765
Sudanese	h1tg000148l	hap1	chr19	1017558	1327835
Sudanese	h1tg000015l	hap1	chr2	94888051	1418687
Sudanese	h1tg000004l	hap1	chr9	43672395	1453705
Sudanese	h1tg000090l	hap1	chr16	31724229	1512776
Sudanese	h1tg000140l	hap1	chr13	12399566	1544470
Sudanese	h1tg000004l	hap1	chr9	41506464	1561657
Sudanese	h1tg000090l	hap1	chr16	33331061	1564593
Sudanese	h1tg000047l	hap1	chr1	246796491	1572831
Sudanese	h1tg000091l	hap1	chr3	199522657	1583524
Sudanese	h1tg000126l	hap1	chr11	57520490	1601733
Sudanese	h1tg000063l	hap1	chr15	17689996	1607024
Sudanese	h1tg000041l	hap1	chr16	34200377	1633335
Sudanese	h1tg000121l	hap1	chr21	5134809	1719847
Sudanese	h1tg000101l	hap1	chr14	99477578	1793819
Sudanese	h1tg000080l	hap1	chr22	10424988	1817106
Sudanese	h1tg000074l	hap1	chr16	29775637	1835496
Sudanese	h1tg000070l	hap1	chr2	89921277	1895352
Sudanese	h1tg000097l	hap1	chr4	191500708	1961128
Sudanese	h1tg000137l	hap1	chr21	43108710	1976507
Sudanese	h1tg000006l	hap1	chr15	28193517	2007777
Sudanese	h1tg000099l	hap1	chr14	5591352	2022829
Sudanese	h1tg000070l	hap1	chr2	92202650	2176999
Sudanese	h1tg000041l	hap1	chr16	37823709	2258553
Sudanese	h1tg000062l	hap1	chr17	44114186	2265185
Sudanese	h1tg000008l	hap1	chr20	29155968	2359263
Sudanese	h1tg000077l	hap1	chr22	6477563	2502726
Sudanese	h1tg000098l	hap1	chrY	27013210	2506740
Sudanese	h1tg000103l	hap1	chr14	7478993	2695102
Sudanese	h1tg000063l	hap1	chr15	13911505	2696736
Sudanese	h1tg000078l	hap1	chr19	58811863	2927093
Sudanese	h1tg000077l	hap1	chr22	9932370	3110737
Sudanese	h1tg000134l	hap1	chr17	40987999	3155805
Sudanese	h1tg000120l	hap1	chr1	227936093	3239502
Sudanese	h1tg000113l	hap1	chr9	146251277	3347766
Sudanese	h1tg000077l	hap1	chr22	15707271	3378326
Sudanese	h1tg000060l	hap1	chr18	43508679	3681790
Sudanese	h1tg000059l	hap1	chrY	19620355	3697833
Sudanese	h1tg000028l	hap1	chr18	12056364	3941436
Sudanese	h1tg000019l	hap1	chr10	35675098	3979931
Sudanese	h1tg000080l	hap1	chr14	1310165	4093850
Sudanese	h1tg000044l	hap1	chr18	20619270	4593487
Sudanese	h1tg000061l	hap1	chr19	2354322	4682256
Sudanese	h1tg000011l	hap1	chr3	194314963	4922657
Sudanese	h1tg000025l	hap1	chr8	6822751	4968332
Sudanese	h1tg000077l	hap1	chr22	19238326	5160166
Sudanese	h1tg000053l	hap1	chr12	126842903	5268294
Sudanese	h1tg000066l	hap1	chr1	1757366	5333600
Sudanese	h1tg000106l	hap1	chr19	53093326	5692953
Sudanese	h1tg000014l	hap1	chr16	14938587	6750012
Sudanese	h1tg000095l	hap1	chr16	21784674	6970350
Sudanese	h1tg000069l	hap1	chr8	2035	7016752
Sudanese	h1tg000039l	hap1	chr19	7040666	7119392
Sudanese	h1tg000108l	hap1	chrY	10565700	8183906
Sudanese	h1tg000006l	hap1	chr15	19668199	8406116
Sudanese	h1tg000037l	hap1	chr1	7050718	9097934
Sudanese	h1tg000041l	hap1	chr16	52153134	9421091
Sudanese	h1tg000023l	hap1	chr12	7194	9473310
Sudanese	h1tg000067l	hap1	chrY	1013510	9528308
Sudanese	h1tg000071l	hap1	chr17	74032380	9891868
Sudanese	h1tg000110l	hap1	chr2	232143269	10246465
Sudanese	h1tg000029l	hap1	chr19	29558679	10561313
Sudanese	h1tg000029l	hap1	chr19	14291344	11325703
Sudanese	h1tg000065l	hap1	chr18	167808	11801593
Sudanese	h1tg000038l	hap1	chr22	38574810	12753837
Sudanese	h1tg000054l	hap1	chr19	40074769	13010998
Sudanese	h1tg000031l	hap1	chr17	27557005	13876024
Sudanese	h1tg000027l	hap1	chr22	24376539	14220757
Sudanese	h1tg000014l	hap1	chr16	852485	14221310
Sudanese	h1tg000022l	hap1	chr5	32282904	14653916
Sudanese	h1tg000013l	hap1	chr16	80378341	14688811
Sudanese	h1tg000045l	hap1	chr1	231184205	15633083
Sudanese	h1tg000076l	hap1	chr1	103750618	16589192
Sudanese	h1tg000057l	hap1	chr18	25232737	18299015
Sudanese	h1tg000068l	hap1	chr1	142223178	18551075
Sudanese	h1tg000013l	hap1	chr16	61585192	18651751
Sudanese	h1tg000022l	hap1	chr5	49997730	20155090
Sudanese	h1tg000043l	hap1	chr17	2093628	22248289
Sudanese	h1tg000033l	hap1	chr4	26197557	23736155
Sudanese	h1tg000048l	hap1	chr9	76528906	24105752
Sudanese	h1tg000001l	hap1	chr15	74900952	24883799
Sudanese	h1tg000055l	hap1	chr4	2721	26253893
Sudanese	h1tg000008l	hap1	chr20	2349	26708897
Sudanese	h1tg000049l	hap1	chr7	133882758	26921003
Sudanese	h1tg000021l	hap1	chr17	46365853	27640135
Sudanese	h1tg000025l	hap1	chr8	11505817	27923519
Sudanese	h1tg000052l	hap1	chr11	66168206	27995609
Sudanese	h1tg000018l	hap1	chr8	118210251	28060059
Sudanese	h1tg000011l	hap1	chr3	165683365	28648721
Sudanese	h1tg000026l	hap1	chr7	103105181	30790206
Sudanese	h1tg000056l	hap1	chr21	11304054	31865033
Sudanese	h1tg000024l	hap1	chr5	2186	32263917
Sudanese	h1tg000040l	hap1	chr20	32012989	32894570
Sudanese	h1tg000030l	hap1	chr18	47164978	33341591
Sudanese	h1tg000036l	hap1	chr10	1619	35689540
Sudanese	h1tg000009l	hap1	chr3	2321	36911522
Sudanese	h1tg000020l	hap1	chr13	17497582	38906199
Sudanese	h1tg000035l	hap1	chr7	63710548	39344086
Sudanese	h1tg000002l	hap1	chr11	94773692	40342392
Sudanese	h1tg000004l	hap1	chr9	11184	41943904
Sudanese	h1tg000006l	hap1	chr15	30185807	44685272
Sudanese	h1tg000072l	hap1	chr9	100695827	45509177
Sudanese	h1tg000046l	hap1	chr11	2500	50956415
Sudanese	h1tg000017l	hap1	chr3	38070312	53358322
Sudanese	h1tg000034l	hap1	chr13	56370438	57198529
Sudanese	h1tg000051l	hap1	chr6	2882	59052634
Sudanese	h1tg000035l	hap1	chr7	1018707	59834208
Sudanese	h1tg000007l	hap1	chr1	161605808	66272066
Sudanese	h1tg000011l	hap1	chr3	95356373	70287590
Sudanese	h1tg000025l	hap1	chr8	39806983	78845995
Sudanese	h1tg000016l	hap1	chr14	13542921	85004663
Sudanese	h1tg000037l	hap1	chr1	16084774	87436567
Sudanese	h1tg000012l	hap1	chr2	207533	89700956
Sudanese	h1tg000019l	hap1	chr10	41767476	93191663
Sudanese	h1tg000003l	hap1	chr5	71448923	110217563
Sudanese	h1tg000032l	hap1	chr6	61039233	110701985
Sudanese	h1tg000023l	hap1	chr12	9467267	117434359
Sudanese	h1tg000015l	hap1	chr2	96531023	135600063
Sudanese	h1tg000010l	hap1	chr4	55115452	136410537
Afghani	h1tg000168l	hap1	chr17	1200114	101
Afghani	h1tg000130l	hap1	chr17	1200082	133
Afghani	h1tg000019l	hap1	chr11	52101918	286
Afghani	h1tg000095l	hap1	chrX	56074741	320
Afghani	h1tg000050l	hap1	chr18	17259852	362
Afghani	h1tg000025l	hap1	chr5	49590705	370
Afghani	h1tg000019l	hap1	chr11	52090887	383
Afghani	h1tg000025l	hap1	chr5	49590589	392
Afghani	h1tg000044l	hap1	chr9	76297656	401
Afghani	h1tg000025l	hap1	chr5	49590589	406
Afghani	h1tg000044l	hap1	chr9	49770207	412
Afghani	h1tg000016l	hap1	chr10	39670352	481
Afghani	h1tg000025l	hap1	chr5	49901848	482
Afghani	h1tg000044l	hap1	chr9	64434623	541
Afghani	h1tg000047l	hap1	chr4	51212510	572
Afghani	h1tg000019l	hap1	chr11	51882054	581
Afghani	h1tg000044l	hap1	chr9	49476432	605
Afghani	h1tg000019l	hap1	chr11	52009858	643
Afghani	h1tg000083l	hap1	chr2	92748816	693
Afghani	h1tg000016l	hap1	chr10	41631405	727
Afghani	h1tg000044l	hap1	chr9	75290154	733
Afghani	h1tg000047l	hap1	chr4	51212338	744
Afghani	h1tg000044l	hap1	chr9	74126510	751
Afghani	h1tg000093l	hap1	chr13	11489237	758
Afghani	h1tg000083l	hap1	chr2	92748747	762
Afghani	h1tg000017l	hap1	chr15	16686879	772
Afghani	h1tg000019l	hap1	chr11	52100682	778
Afghani	h1tg000083l	hap1	chr2	92724563	791
Afghani	h1tg000083l	hap1	chr2	92858708	792
Afghani	h1tg000019l	hap1	chr11	52021497	793
Afghani	h1tg000035l	hap1	chr20	31627371	796
Afghani	h1tg000083l	hap1	chr2	92628074	827
Afghani	h1tg000032l	hap1	chr20	26928479	828
Afghani	h1tg000019l	hap1	chr11	52082153	840
Afghani	h1tg000057l	hap1	chr16	49633311	852
Afghani	h1tg000019l	hap1	chr11	51882067	856
Afghani	h1tg000044l	hap1	chr9	75686951	857
Afghani	h1tg000019l	hap1	chr11	52076536	878
Afghani	h1tg000019l	hap1	chr11	51871911	888
Afghani	h1tg000084l	hap1	chr3	201103267	889
Afghani	h1tg000083l	hap1	chr2	94625967	899
Afghani	h1tg000044l	hap1	chr9	49710274	904
Afghani	h1tg000044l	hap1	chr9	64199138	937
Afghani	h1tg000019l	hap1	chr11	52070781	952
Afghani	h1tg000019l	hap1	chr11	52081944	958
Afghani	h1tg000044l	hap1	chr9	63895010	985
Afghani	h1tg000019l	hap1	chr11	52101329	986
Afghani	h1tg000083l	hap1	chr2	93983185	1015
Afghani	h1tg000044l	hap1	chr9	75686616	1023
Afghani	h1tg000016l	hap1	chr10	41646260	1036
Afghani	h1tg000016l	hap1	chr10	39725296	1037
Afghani	h1tg000032l	hap1	chr20	26930209	1040
Afghani	h1tg000002l	hap1	chr22	13613326	1046
Afghani	h1tg000019l	hap1	chr11	52081944	1049
Afghani	h1tg000083l	hap1	chr2	92350370	1053
Afghani	h1tg000050l	hap1	chr18	16281846	1065
Afghani	h1tg000019l	hap1	chr11	52613716	1072
Afghani	h1tg000044l	hap1	chr9	73892175	1082
Afghani	h1tg000083l	hap1	chr2	92724696	1089
Afghani	h1tg000044l	hap1	chr9	50403677	1134
Afghani	h1tg000044l	hap1	chr9	64203468	1137
Afghani	h1tg000050l	hap1	chr18	16254744	1140
Afghani	h1tg000044l	hap1	chr9	53642662	1152
Afghani	h1tg000083l	hap1	chr2	92484143	1184
Afghani	h1tg000044l	hap1	chr9	75708653	1185
Afghani	h1tg000025l	hap1	chr5	49894634	1186
Afghani	h1tg000116l	hap1	chr21	1617305	1201
Afghani	h1tg000016l	hap1	chr10	41645414	1223
Afghani	h1tg000044l	hap1	chr9	76294972	1228
Afghani	h1tg000057l	hap1	chr16	50600720	1229
Afghani	h1tg000016l	hap1	chr10	41645402	1236
Afghani	h1tg000019l	hap1	chr11	52088262	1243
Afghani	h1tg000044l	hap1	chr9	73483825	1250
Afghani	h1tg000044l	hap1	chr9	76249104	1250
Afghani	h1tg000002l	hap1	chr14	10153054	1254
Afghani	h1tg000019l	hap1	chr11	51951752	1260
Afghani	h1tg000017l	hap1	chr15	17677887	1265
Afghani	h1tg000044l	hap1	chr9	49711257	1305
Afghani	h1tg000044l	hap1	chr9	74199862	1305
Afghani	h1tg000025l	hap1	chr9	48511285	1317
Afghani	h1tg000025l	hap1	chr5	49894276	1330
Afghani	h1tg000016l	hap1	chr10	41656442	1353
Afghani	h1tg000016l	hap1	chr10	41630860	1355
Afghani	h1tg000019l	hap1	chr11	52081944	1355
Afghani	h1tg000019l	hap1	chr11	51604144	1357
Afghani	h1tg000093l	hap1	chr20	31626808	1359
Afghani	h1tg000044l	hap1	chr9	76296657	1361
Afghani	h1tg000044l	hap1	chr9	49612797	1364
Afghani	h1tg000016l	hap1	chr10	41645924	1367
Afghani	h1tg000044l	hap1	chr9	76205744	1370
Afghani	h1tg000002l	hap1	chr22	14817296	1371
Afghani	h1tg000057l	hap1	chr16	41715272	1376
Afghani	h1tg000002l	hap1	chr22	14548062	1377
Afghani	h1tg000083l	hap1	chr2	92746882	1377
Afghani	h1tg000016l	hap1	chr10	41645241	1394
Afghani	h1tg000044l	hap1	chr9	64230182	1400
Afghani	h1tg000016l	hap1	chr10	39668098	1413
Afghani	h1tg000019l	hap1	chr11	51605630	1413
Afghani	h1tg000044l	hap1	chr9	76252231	1413
Afghani	h1tg000017l	hap1	chr15	16686879	1419
Afghani	h1tg000058l	hap1	chr16	41057898	1429
Afghani	h1tg000019l	hap1	chr11	53135592	1454
Afghani	h1tg000019l	hap1	chr11	52100682	1481
Afghani	h1tg000044l	hap1	chr9	74122059	1492
Afghani	h1tg000002l	hap1	chr22	15085788	1494
Afghani	h1tg000114l	hap1	chr7	63567741	1495
Afghani	h1tg000044l	hap1	chr9	76205607	1497
Afghani	h1tg000007l	hap1	chr13	14819918	1500
Afghani	h1tg000044l	hap1	chr9	76205607	1502
Afghani	h1tg000016l	hap1	chr10	41630860	1516
Afghani	h1tg000047l	hap1	chr4	54885292	1538
Afghani	h1tg000093l	hap1	chr20	31626605	1562
Afghani	h1tg000044l	hap1	chr9	76296450	1584
Afghani	h1tg000044l	hap1	chr9	74383981	1594
Afghani	h1tg000044l	hap1	chr9	74383981	1595
Afghani	h1tg000017l	hap1	chr15	17190700	1598
Afghani	h1tg000044l	hap1	chr9	74383981	1599
Afghani	h1tg000146l	hap1	chr9	2064	1606
Afghani	h1tg000044l	hap1	chr9	64772059	1654
Afghani	h1tg000019l	hap1	chr11	52727389	1674
Afghani	h1tg000016l	hap1	chr10	41072375	1683
Afghani	h1tg000044l	hap1	chr9	51679300	1693
Afghani	h1tg000017l	hap1	chr15	16714667	1709
Afghani	h1tg000002l	hap1	chr22	15361778	1711
Afghani	h1tg000019l	hap1	chr11	52935773	1715
Afghani	h1tg000011l	hap1	chr4	184579476	1717
Afghani	h1tg000002l	hap1	chr22	13006348	1724
Afghani	h1tg000017l	hap1	chr15	16699611	1725
Afghani	h1tg000044l	hap1	chr9	75775548	1740
Afghani	h1tg000002l	hap1	chr22	15064035	1763
Afghani	h1tg000093l	hap1	chr20	31626402	1765
Afghani	h1tg000116l	hap1	chr21	1598284	1766
Afghani	h1tg000044l	hap1	chr9	60858724	1783
Afghani	h1tg000083l	hap1	chr2	92373086	1783
Afghani	h1tg000041l	hap1	chr5	49432846	1786
Afghani	h1tg000083l	hap1	chr2	92397052	1797
[truncated: 16,890 more rows]

## Sheet: Fig.3b
Sample	haplotype	Chr	Number of contigs	Completeness
Qatari 1	hap1	4	1	0.974409
Syrian	hap1	6	1	0.99917
Qatari 1	hap1	8	1	0.950025
Qatari 1	hap2	8	1	0.914451
Qatari 2	hap1	10	1	0.999336
Jordanian	hap2	10	1	0.999098
Qatari 1	hap2	10	1	0.998724
Qatari 1	hap1	11	1	0.999972
Qatari 2	hap1	11	1	0.990766
Qatari 1	hap1	12	1	0.980932
Jordanian	hap2	12	1	0.980825
Qatari 1	hap2	12	1	0.999972
Jordanian	hap2	17	1	0.952269
Qatari 1	hap1	18	1	0.953482
Syrian	hap1	X	1	0.000993436
Afghani	hap2	Y	1	0.00357738
Syrian	hap1	3	2	0.972281
Qatari 2	hap1	3	2	0.980312
Syrian	hap2	3	2	0.955589
Qatari 1	hap2	3	2	0.95097
Qatari 2	hap2	3	2	0.980569
Qatari 1	hap2	4	2	0.981695
Sudanese	hap1	6	2	0.987807
Jordanian	hap1	6	2	0.987568
Qatari 1	hap1	6	2	1.00169
Syrian	hap2	6	2	0.987331
Jordanian	hap2	6	2	1.0003
Jordanian	hap2	8	2	0.945976
Jordanian	hap2	9	2	0.758468
Qatari 2	hap2	9	2	0.76182
Syrian	hap1	10	2	0.984263
Qatari 1	hap1	10	2	0.987552
Syrian	hap2	10	2	0.984995
Qatari 2	hap2	10	2	0.999949
Jordanian	hap1	11	2	0.973865
Afghani	hap2	11	2	0.974549
Syrian	hap2	11	2	0.97425
Qatari 1	hap2	11	2	0.975125
Qatari 2	hap2	11	2	0.974956
Afghani	hap1	12	2	0.999888
Jordanian	hap1	12	2	0.999974
Afghani	hap2	12	2	0.981296
Syrian	hap2	12	2	0.980915
Qatari 1	hap1	14	2	0.915729
Qatari 1	hap2	14	2	0.870685
Sudanese	hap2	18	2	0.939158
Afghani	hap2	18	2	0.964861
Syrian	hap2	18	2	0.943579
Syrian	hap1	20	2	0.96155
Qatari 1	hap1	20	2	0.962695
Jordanian	hap2	20	2	0.946459
Qatari 1	hap1	21	2	0.788215
Syrian	hap2	21	2	0.74911
Qatari 1	hap2	21	2	0.812992
Qatari 2	hap2	21	2	0.749614
Jordanian	hap1	2	3	0.981604
Jordanian	hap1	3	3	0.972921
Syrian	hap1	5	3	0.981502
Qatari 1	hap1	5	3	0.986079
Qatari 2	hap2	5	3	0.99569
Qatari 2	hap1	6	3	0.986822
Afghani	hap2	6	3	1.00159
Qatari 2	hap2	7	3	0.966742
Jordanian	hap1	8	3	0.926722
Qatari 2	hap1	8	3	0.96028
Afghani	hap2	8	3	0.956538
Syrian	hap2	8	3	1.00292
Jordanian	hap1	9	3	0.826358
Qatari 1	hap2	9	3	0.790364
Sudanese	hap2	10	3	0.98287
Afghani	hap1	11	3	0.99754
Syrian	hap1	11	3	0.975402
Jordanian	hap2	11	3	0.972794
Syrian	hap1	12	3	0.980932
Qatari 2	hap2	12	3	0.999864
Qatari 1	hap2	13	3	0.852687
Syrian	hap2	14	3	0.863897
Syrian	hap2	15	3	0.830929
Syrian	hap1	17	3	0.957661
Qatari 1	hap1	17	3	0.979847
Qatari 2	hap1	17	3	0.975893
Jordanian	hap1	18	3	0.953831
Jordanian	hap2	18	3	0.943343
Qatari 2	hap2	18	3	0.940949
Syrian	hap1	19	3	0.970577
Qatari 1	hap1	19	3	0.941372
Qatari 2	hap1	20	3	0.990124
Sudanese	hap2	20	3	0.961912
Syrian	hap2	20	3	0.964094
Qatari 1	hap2	20	3	0.951788
Qatari 2	hap2	20	3	0.964118
Syrian	hap1	21	3	0.7731
Qatari 2	hap1	21	3	0.774223
Syrian	hap2	X	3	0.990684
Syrian	hap1	Y	3	0.347473
Afghani	hap1	3	4	0.969398
Afghani	hap2	3	4	0.963255
Jordanian	hap2	3	4	0.971825
Sudanese	hap1	4	4	0.972416
Jordanian	hap1	4	4	0.97196
Jordanian	hap2	4	4	0.971829
Qatari 1	hap2	5	4	0.986207
Afghani	hap1	6	4	0.983759
Sudanese	hap2	6	4	0.986958
Qatari 1	hap2	6	4	0.988189
Qatari 2	hap2	6	4	0.985813
Qatari 2	hap1	7	4	0.946667
Sudanese	hap1	8	4	0.970928
Syrian	hap1	8	4	0.973767
Qatari 1	hap1	9	4	0.805893
Qatari 2	hap1	9	4	0.795008
Sudanese	hap1	10	4	0.954775
Jordanian	hap1	10	4	0.999538
Afghani	hap2	10	4	0.992022
Qatari 2	hap1	12	4	0.999931
Sudanese	hap1	13	4	0.86002
Afghani	hap1	13	4	0.847919
Sudanese	hap2	13	4	0.846309
Qatari 2	hap1	14	4	0.982489
Syrian	hap1	15	4	0.811344
Qatari 1	hap1	15	4	0.917093
Qatari 2	hap2	15	4	0.881271
Syrian	hap2	16	4	0.766302
Syrian	hap2	17	4	0.90633
Afghani	hap1	18	4	0.939574
Syrian	hap1	18	4	0.937821
Qatari 2	hap1	18	4	0.99819
Qatari 1	hap2	18	4	0.941857
Jordanian	hap2	19	4	0.936729
Sudanese	hap1	20	4	0.956427
Jordanian	hap1	21	4	0.877834
Qatari 1	hap1	22	4	0.77105
Sudanese	hap2	3	5	0.970456
Qatari 2	hap1	4	5	0.974812
Sudanese	hap2	4	5	0.974357
Qatari 2	hap2	4	5	0.97212
Sudanese	hap1	5	5	0.977529
Afghani	hap2	5	5	0.988455
Jordanian	hap2	5	5	0.9791
Afghani	hap2	7	5	0.996809
Qatari 1	hap2	7	5	1.00079
Afghani	hap1	8	5	0.962572
Syrian	hap2	9	5	0.757155
Afghani	hap1	10	5	0.978539
Sudanese	hap2	12	5	0.981007
Qatari 1	hap1	13	5	0.881928
Syrian	hap2	13	5	0.912214
Qatari 2	hap2	13	5	0.882825
Syrian	hap1	14	5	0.986655
Jordanian	hap1	14	5	0.971681
Sudanese	hap2	14	5	0.927697
Qatari 2	hap2	14	5	0.967938
Sudanese	hap1	15	5	0.82813
Qatari 1	hap1	16	5	0.860677
Jordanian	hap2	16	5	0.87173
Qatari 1	hap2	16	5	0.924146
Qatari 1	hap2	17	5	0.984329
Syrian	hap2	19	5	0.914007
Afghani	hap1	20	5	0.992408
Jordanian	hap1	20	5	0.958904
Sudanese	hap1	21	5	0.814738
Afghani	hap2	21	5	0.876332
Qatari 1	hap2	22	5	0.887708
Syrian	hap2	2	6	0.982326
Qatari 1	hap2	2	6	0.972273
Qatari 1	hap1	3	6	0.987571
Syrian	hap2	4	6	0.976778
Qatari 2	hap1	5	6	0.97826
Syrian	hap2	5	6	0.97781
Syrian	hap2	7	6	0.997233
Sudanese	hap1	9	6	0.771463
Syrian	hap1	13	6	0.91273
Qatari 2	hap1	13	6	0.858642
Jordanian	hap2	13	6	0.864126
Jordanian	hap2	14	6	0.908451
Afghani	hap1	15	6	0.85882
Qatari 2	hap1	15	6	0.83361
Qatari 1	hap2	15	6	0.868066
Qatari 2	hap1	16	6	0.93431
Qatari 2	hap2	16	6	0.924245
Qatari 2	hap2	17	6	0.985061
Jordanian	hap1	19	6	0.934753
Qatari 1	hap2	19	6	0.948694
Afghani	hap2	20	6	0.959673
Sudanese	hap1	22	6	0.847732
Qatari 2	hap1	22	6	0.809238
Qatari 2	hap2	22	6	0.834244
Qatari 1	hap2	X	6	0.989362
Qatari 2	hap1	1	7	0.905841
Sudanese	hap1	2	7	0.993167
Qatari 2	hap1	2	7	0.991848
Syrian	hap1	4	7	0.977477
Afghani	hap2	4	7	0.974159
Afghani	hap1	5	7	0.983599
Jordanian	hap1	5	7	0.983394
Sudanese	hap2	5	7	0.984953
Afghani	hap1	7	7	0.990109
Qatari 2	hap2	8	7	0.98702
Syrian	hap1	9	7	0.779871
Afghani	hap2	9	7	0.837693
Sudanese	hap1	12	7	0.996989
Sudanese	hap1	14	7	0.962802
Afghani	hap2	14	7	0.977514
Afghani	hap2	15	7	0.891786
Jordanian	hap1	16	7	0.878615
Sudanese	hap2	17	7	0.965094
Afghani	hap2	17	7	0.980373
Qatari 2	hap2	19	7	0.926092
Jordanian	hap1	22	7	0.862745
Syrian	hap2	22	7	1.02448
Jordanian	hap1	Y	7	0.362605
Syrian	hap2	1	8	0.907628
Jordanian	hap2	1	8	0.911064
Qatari 1	hap1	2	8	0.997024
Sudanese	hap2	2	8	0.993271
Sudanese	hap1	3	8	0.953204
Sudanese	hap1	7	8	0.983954
Jordanian	hap1	7	8	0.936964
Jordanian	hap2	7	8	0.965442
Sudanese	hap2	8	8	0.992795
Sudanese	hap2	9	8	0.79075
Sudanese	hap1	11	8	0.905876
Syrian	hap1	16	8	0.850173
Jordanian	hap1	17	8	0.966087
Sudanese	hap1	18	8	0.941239
Jordanian	hap2	21	8	1.00429
Jordanian	hap2	22	8	0.96248
Afghani	hap2	X	8	0.97103
Jordanian	hap2	X	8	0.991269
Qatari 2	hap2	X	8	0.992009
Qatari 1	hap1	Y	8	0.40437
Jordanian	hap1	1	9	0.917752
Jordanian	hap2	2	9	0.980367
Syrian	hap1	7	9	0.979587
Qatari 1	hap1	7	9	0.95809
Afghani	hap1	9	9	0.819546
Jordanian	hap1	13	9	0.893741
Afghani	hap1	14	9	0.935415
Jordanian	hap2	15	9	0.854844
Afghani	hap1	16	9	0.856674
Afghani	hap1	21	9	0.937808
Sudanese	hap2	22	9	0.861412
Afghani	hap2	22	9	0.788784
Sudanese	hap2	X	9	0.990694
Syrian	hap1	1	10	0.911802
Qatari 1	hap2	1	10	0.916472
Syrian	hap1	2	10	1.00156
Afghani	hap2	2	10	0.992469
Afghani	hap1	4	10	0.97302
Sudanese	hap2	7	10	0.979203
Sudanese	hap2	15	10	0.880009
Qatari 2	hap1	19	10	0.946179
Sudanese	hap2	21	10	0.893163
Syrian	hap1	22	10	0.905043
Sudanese	hap1	Y	10	0.428655
Qatari 1	hap1	1	11	0.926508
Afghani	hap2	1	11	0.91467
Qatari 2	hap2	1	11	0.914731
Qatari 2	hap2	2	11	0.987861
Afghani	hap2	13	11	0.858605
Sudanese	hap1	17	11	0.953888
Afghani	hap2	19	11	1.00572
Qatari 2	hap1	Y	11	0.556365
Afghani	hap1	1	12	0.951675
Sudanese	hap2	11	12	1.02356
Jordanian	hap1	15	12	0.893502
Sudanese	hap1	19	12	0.93949
Afghani	hap1	2	13	0.988331
Afghani	hap2	16	13	0.877881
Afghani	hap1	X	13	0.989694
Sudanese	hap1	16	14	0.862085
Sudanese	hap1	1	15	0.910598
Sudanese	hap2	1	16	0.917342
Sudanese	hap2	16	16	0.923807
Sudanese	hap2	19	16	0.95114
Afghani	hap1	19	18	0.942719
Afghani	hap1	22	19	0.948142
Afghani	hap1	17	22	0.981075

## Sheet: Fig.3d
Sample	Type	Sequence length (Mb)		Sample	Repeat type	Length (Mb)			Sample	Location	Repeat type	Sequence length (Mb)
Afghani	Centromeric	3.75156		Afghani	NA	0.875342			Qatari 1	Exonic	Repeat	0.087364
Afghani	Else	5.5778		Afghani	rRNA	0.006747			Qatari 1	Exonic	Not repeat	0.079937
All	Centromeric	11.819		Afghani	Retro	0.020637			Afghani	Exonic	Repeat	0.040548
All	Else	30.4078		Afghani	DNA	0.01939			Afghani	Exonic	Not repeat	0.081272
Jordanian	Centromeric	1.50689		Afghani	LC	0.021229			Qatari 2	Exonic	Repeat	0.070045
Jordanian	Else	6.3376		Afghani	LTR	0.041161			Qatari 2	Exonic	Not repeat	0.061116
Qatari 1	Centromeric	2.58926		Afghani	LINE	0.070165			Jordanian	Exonic	Repeat	0.055323
Qatari 1	Else	7.98191		Afghani	Unk	0.125472			Jordanian	Exonic	Not repeat	0.059863
Qatari 2	Centromeric	2.25186		Afghani	SINE	0.107486			Syrian	Exonic	Repeat	0.036058
Qatari 2	Else	5.75901		Afghani	Beta	0.088672			Syrian	Exonic	Not repeat	0.057785
Sudanese	Centromeric	0.950147		Afghani	Simple	1.86375			Sudanese	Exonic	Repeat	0.034136
Sudanese	Else	5.40899		Afghani	Satellite	6.08932			Sudanese	Exonic	Not repeat	0.093247
Syrian	Centromeric	1.9465		Jordanian	NA	0.911796			Qatari 1	Intronic/UTR	Repeat	1.00115
Syrian	Else	5.26707		Jordanian	tRNA	5.2e-05			Qatari 1	Intronic/UTR	Not repeat	0.432469
				Jordanian	Retro	0.018377			Afghani	Intronic/UTR	Repeat	0.31047
				Jordanian	DNA	0.023745			Afghani	Intronic/UTR	Not repeat	0.437
				Jordanian	LC	0.02326			Qatari 2	Intronic/UTR	Repeat	0.817493
				Jordanian	LTR	0.087239			Qatari 2	Intronic/UTR	Not repeat	0.473164
				Jordanian	LINE	0.091582			Jordanian	Intronic/UTR	Repeat	0.581607
				Jordanian	Unk	0.11333			Jordanian	Intronic/UTR	Not repeat	0.452528
				Jordanian	SINE	0.14567			Syrian	Intronic/UTR	Repeat	0.571323
				Jordanian	Beta	0.194033			Syrian	Intronic/UTR	Not repeat	0.420368
				Jordanian	Simple	2.41059			Sudanese	Intronic/UTR	Repeat	0.534723
				Jordanian	Satellite	3.82481			Sudanese	Intronic/UTR	Not repeat	0.589661
				Qatari 1	NA	0.882526			Qatari 1	Integenic	Repeat	8.60014
				Qatari 1	Retro	0.017009			Qatari 1	Integenic	Not repeat	0.37012
				Qatari 1	DNA	0.029174			Afghani	Integenic	Repeat	8.103
				Qatari 1	LC	0.033489			Afghani	Integenic	Not repeat	0.35707
				Qatari 1	LTR	0.039299			Qatari 2	Integenic	Repeat	6.23073
				Qatari 1	LINE	0.081453			Qatari 2	Integenic	Not repeat	0.358318
				Qatari 1	Unk	0.086615			Jordanian	Integenic	Repeat	6.29576
				Qatari 1	SINE	0.197853			Jordanian	Integenic	Not repeat	0.399405
				Qatari 1	Beta	0.189273			Syrian	Integenic	Repeat	5.82886
				Qatari 1	Simple	2.66549			Syrian	Integenic	Not repeat	0.299171
				Qatari 1	Satellite	6.349			Sudanese	Integenic	Repeat	4.6406
				Qatari 2	NA	0.892598			Sudanese	Integenic	Not repeat	0.466766
				Qatari 2	Retro	0.01498
				Qatari 2	DNA	0.022158
				Qatari 2	LC	0.020098
				Qatari 2	LTR	0.035251
				Qatari 2	LINE	0.097433
				Qatari 2	Unk	0.112532
				Qatari 2	SINE	0.184635
				Qatari 2	Beta	0.169059
				Qatari 2	Simple	1.91433
				Qatari 2	Satellite	4.5478
				Sudanese	NA	1.14967
				Sudanese	tRNA	0.000643
				Sudanese	rRNA	0.000202
				Sudanese	Retro	0.032964
				Sudanese	DNA	0.035839
				Sudanese	LC	0.0198
				Sudanese	LTR	0.103152
				Sudanese	LINE	0.106225
				Sudanese	Unk	0.168574
				Sudanese	SINE	0.148391
				Sudanese	Beta	0.198398
				Sudanese	Simple	1.5156
				Sudanese	Satellite	2.87968
				Syrian	NA	0.777324
				Syrian	rRNA	5.6e-05
				Syrian	Retro	0.01888
				Syrian	DNA	0.0069
				Syrian	LC	0.026013
				Syrian	LTR	0.082935
				Syrian	LINE	0.081718
				Syrian	Unk	0.070948
				Syrian	SINE	0.180112
				Syrian	Beta	0.195961
				Syrian	Simple	1.704
				Syrian	Satellite	4.06871
