# Supplementary material for: Near-complete Middle Eastern genomes refine autozygosity and enhance disease-causing and population-specific variant discovery
Source: Nat Genet. 2025 May 5;57(5):1119–31. doi: 10.1038/s41588-025-02173-7 (PMC12081309; doi:10.1038/s41588-025-02173-7)
Supplement: Supplementary file 8 — Statistical source data. [file 41588_2025_2173_MOESM8_ESM.xlsx]

## Sheet: Fig.5a
Sample	Reference	SNV	SV Ins	SV Del	Indel Del	Indel Ins	Inversions	All
Jordanian	chm13	4935234	18438	18462	562493	553967	72	6088666
Sudanese	chm13	5828373	19664	19643	675922	658026	81	7201709
Qatari 2	chm13	4870335	18112	17866	556760	536373	64	5999510
Qatari 1	chm13	5054678	19831	19893	557516	544740	73	6196731
Syrian	chm13	4848739	18010	17299	543604	536059	71	5963782
Afghani	chm13	4997175	20027	20046	554523	560523	74	6152368
Jordanian	hg38	4622812	17263	10638	543793	550552	99	5745157
Sudanese	hg38	5242008	18841	12164	628606	624943	105	6526667
Qatari 2	hg38	4662484	17589	10876	549293	542998	96	5783336
Qatari 1	hg38	4618484	17090	10788	541324	543732	106	5731524
Syrian	hg38	4592654	17202	10582	535672	542020	110	5698240
Afghani	hg38	4635648	17305	10709	540353	560148	105	5764268

## Sheet: Fig.5b
Sample	Location	SV count			Sample	Gene type	SV count			Sample	SDoverlap	SV count
Jordanian	Exonic	94			Afghani	snRNA	1			Jordanian	SD	476
Afghani	Exonic	108			Afghani	srpRNA	1			Afghani	SD	501
Qatari 1	Exonic	114			Jordanian	snRNA	1			Qatari 2	SD	547
Syrian	Exonic	116			Jordanian	srpRNA	1			Qatari 1	SD	555
Qatari 2	Exonic	125			Jordanian	tRNA	1			Syrian	SD	649
Sudanese	Exonic	131			Qatari 1	srpRNA	1			Sudanese	SD	691
Jordanian	Intronic/UTR	1137			Qatari 1	tRNA	1			Jordanian	Not SD	2036
Qatari 1	Intronic/UTR	1227			Qatari 1	rRNA	1			Qatari 1	Not SD	2037
Afghani	Intronic/UTR	1229			Qatari 2	snRNA	1			Afghani	Not SD	2123
Qatari 1	Integenic	1251			Qatari 2	srpRNA	1			Qatari 2	Not SD	2308
Jordanian	Integenic	1281			Sudanese	snRNA	1			Syrian	Not SD	2379
Afghani	Integenic	1287			Syrian	snRNA	1			Sudanese	Not SD	2488
Qatari 2	Intronic/UTR	1291			Syrian	srpRNA	1
Syrian	Intronic/UTR	1302			Syrian	tRNA	1
Qatari 2	Integenic	1439			Syrian	rRNA	1
Sudanese	Intronic/UTR	1484			Afghani	tRNA	2
Sudanese	Integenic	1564			Afghani	Beta	2
Syrian	Integenic	1610			Qatari 2	tRNA	2
					Sudanese	srpRNA	2
					Qatari 2	rRNA	4
					Qatari 1	Beta	14
					Qatari 2	Beta	14
					Afghani	Unk	21
					Qatari 2	Transp	23
					Afghani	Transp	25
					Syrian	Transp	25
					Qatari 1	Unk	26
					Jordanian	Unk	29
					Jordanian	Transp	30
					Qatari 2	Unk	31
					Qatari 1	Transp	32
					Sudanese	Transp	35
					Jordanian	Beta	43
					Sudanese	Unk	48
					Jordanian	LC	49
					Afghani	LC	51
					Syrian	Unk	51
					Qatari 1	LC	53
					Syrian	LC	55
					Sudanese	LC	60
					Sudanese	Beta	67
					Syrian	Beta	71
					Jordanian	Retro	77
					Qatari 2	LC	79
					Jordanian	LTR	88
					Qatari 2	Retro	96
					Afghani	Retro	104
					Syrian	Retro	105
					Qatari 1	Retro	109
					Qatari 1	SINE	109
					Qatari 2	LTR	109
					Syrian	SINE	110
					Qatari 1	LTR	111
					Afghani	SINE	112
					Jordanian	SINE	113
					Afghani	LTR	115
					Syrian	LTR	121
					Qatari 2	SINE	125
					Jordanian	LINE	133
					Sudanese	LTR	135
					Qatari 2	LINE	138
					Sudanese	Retro	140
					Sudanese	SINE	140
					Afghani	LINE	143
					Syrian	LINE	148
					Qatari 1	LINE	149
					Sudanese	LINE	150
					Qatari 1	Satellite	214
					Afghani	Satellite	217
					Jordanian	Satellite	228
					Sudanese	Satellite	256
					Qatari 2	Satellite	264
					Syrian	Satellite	310
					Jordanian	Simple	576
					Qatari 1	Simple	623
					Afghani	Simple	639
					Qatari 2	Simple	668
					Sudanese	Simple	694
					Syrian	Simple	768
					Jordanian	NA	1210
					Qatari 1	NA	1262
					Afghani	NA	1268
					Syrian	NA	1348
					Qatari 2	NA	1411
					Sudanese	NA	1555

## Sheet: Fig.5c
Family	Ancestry	% Variant per Mb relative to African
Afghani	GAR	-0.264643
Afghani	PAR	-0.29289
Afghani	WEP	-0.281784
Afghani	EUR	-0.264655
Afghani	SAS	-0.246026
Afghani	EAS	-0.262556
Syrian	GAR	-0.125354
Syrian	PAR	-0.12369
Syrian	WEP	-0.131223
Syrian	EUR	-0.135783
Syrian	SAS	-0.134412
Syrian	EAS	-0.151214
Jordanian	GAR	-0.153895
Jordanian	PAR	-0.146607
Jordanian	WEP	-0.136223
Jordanian	EUR	-0.154392
Jordanian	SAS	-0.146015
Jordanian	EAS	-0.144579
Qatari 1	GAR	-0.122076
Qatari 1	PAR	-0.13773
Qatari 1	WEP	-0.123133
Qatari 1	EUR	-0.122948
Qatari 1	SAS	-0.144033
Qatari 1	EAS	-0.127645
Qatari 2	GAR	-0.14913
Qatari 2	PAR	-0.153367
Qatari 2	WEP	-0.159873
Qatari 2	EUR	-0.158308
Qatari 2	SAS	-0.119362
Qatari 2	EAS	-0.133658

## Sheet: Fig.5d
Sample	ROH type	Size(Mb)
Sudanese_Child	Long ROH	50.08
Sudanese_Child	Medium ROH	44.42
Afghani_Child	Long ROH	29.49
Afghani_Child	Medium ROH	34.68
Syrian_Child	Long ROH	63.94
Syrian_Child	Medium ROH	37.71
Jordanian_Child	Long ROH	50.83
Jordanian_Child	Medium ROH	29.04
Qatari 1_Child	Long ROH	52.58
Qatari 1_Child	Medium ROH	40.87
Qatari 2_Child	Long ROH	31.08
Qatari 2_Child	Medium ROH	39.54
Yoruba_Child	Long ROH	17.01
Yoruba_Child	Medium ROH	6.85
Sudanese_Father	Long ROH	53.14
Sudanese_Father	Medium ROH	53.38
Afghani_Father	Long ROH	84.42
Afghani_Father	Medium ROH	56.21
Syrian_Father	Long ROH	139.79
Syrian_Father	Medium ROH	43.41
Jordanian_Father	Long ROH	174.57
Jordanian_Father	Medium ROH	37.69
Qatari 1_Father	Long ROH	68.89
Qatari 1_Father	Medium ROH	50.42
Qatari 2_Father	Long ROH	77.79
Qatari 2_Father	Medium ROH	58.96
Yoruba_Father	Long ROH	12.95
Yoruba_Father	Medium ROH	13.65
Sudanese_Mother	Long ROH	55.8
Sudanese_Mother	Medium ROH	42.4
Afghani_Mother	Long ROH	48.79
Afghani_Mother	Medium ROH	33
Syrian_Mother	Long ROH	84.69
Syrian_Mother	Medium ROH	39.79
Jordanian_Mother	Long ROH	58.4
Jordanian_Mother	Medium ROH	36.96
Qatari 1_Mother	Long ROH	44.34
Qatari 1_Mother	Medium ROH	60.6
Qatari 2_Mother	Long ROH	74.79
Qatari 2_Mother	Medium ROH	49.88
Yoruba_Mother	Medium ROH	2.67

## Sheet: Fig.5e
Chr	Gene Type	Size (Mb)	Gene count
Chr 6	snRNA	52.93	1
Chr 6	antisense_RNA	52.93	1
Chr 12	snRNA	37.57	1
Chr 6	tRNA	52.93	3
Chr 12	transcribed_pseudogene	37.57	8
Chr 12	snoRNA	37.57	8
Chr 6	transcribed_pseudogene	52.93	12
Chr 12	miRNA	37.57	12
Chr 6	miRNA	52.93	17
Chr 6	snoRNA	52.93	20
Chr 12	lncRNA	37.57	153
Chr 12	pseudogene	37.57	195
Chr 6	lncRNA	52.93	228
Chr 12	protein_coding	37.57	243
Chr 6	pseudogene	52.93	254
Chr 6	protein_coding	52.93	258

## Sheet: Fig.5f
Sample	ROH segment	Gene count
Jordanian	Jordanian-M01_chr1_119644786_129004284	1
Jordanian	Jordanian-M01_chr12_39940832_41586857	2
Jordanian	Jordanian-M01_chr14_53550648_54557843	3
Jordanian	Jordanian-M01_chr15_73976941_75560486	4
Jordanian	Jordanian-M01_chr6_28079819_29263646	5
Jordanian	Jordanian-M01_chr6_64338530_65382497	6
Jordanian	Jordanian-M01_chr7_158590537_159894626	7
Jordanian	Jordanian-M01_chr9_40020141_41137103	8
Jordanian	Jordanian-M02_chr1_119264319_129004227	9
Jordanian	Jordanian-M02_chr1_48724373_50071052	10
Jordanian	Jordanian-M02_chr2_151888409_152943865	11
Jordanian	Jordanian-M02_chr4_117903522_118920196	12
Jordanian	Jordanian-M02_chr6_64338530_65382497	13
Jordanian	Jordanian-M02_chr6_69762376_70833214	14
Jordanian	Jordanian-M02_chr7_55845248_56899807	15
Jordanian	Jordanian-M02_chr7_70558563_71781151	16
Jordanian	Jordanian-M03_chr4_47613486_49255303	17
Jordanian	Jordanian-M03_chr7_606319_2820919	18
Jordanian	Jordanian-M03_chr8_35421770_37293542	19
Jordanian	Sudanese-M01_chr1_102796980_103870552	19
Sudanese	Sudanese-M01_chr1_102796980_103870552	1
Jordanian	Sudanese-M01_chr8_113749861_114902865	19
Sudanese	Sudanese-M01_chr8_113749861_114902865	2
Jordanian	Sudanese-M01_chr8_80234377_82607392	19
Sudanese	Sudanese-M01_chr8_80234377_82607392	3
Jordanian	Sudanese-M01_chr9_42282324_44163023	19
Sudanese	Sudanese-M01_chr9_42282324_44163023	4
Jordanian	Sudanese-M02_chr10_115495123_116984356	19
Sudanese	Sudanese-M02_chr10_115495123_116984356	5
Jordanian	Sudanese-M02_chr16_52597839_54161198	19
Sudanese	Sudanese-M02_chr16_52597839_54161198	6
Jordanian	Sudanese-M02_chr2_116080905_117479829	19
Sudanese	Sudanese-M02_chr2_116080905_117479829	7
Jordanian	Sudanese-M02_chr2_176935368_177952707	19
Sudanese	Sudanese-M02_chr2_176935368_177952707	8
Jordanian	Sudanese-M02_chr6_101662666_102998298	19
Sudanese	Sudanese-M02_chr6_101662666_102998298	9
Jordanian	Sudanese-M02_chr7_70800524_71809485	19
Sudanese	Sudanese-M02_chr7_70800524_71809485	10
Jordanian	Sudanese-M02_chr9_23722715_24740904	19
Sudanese	Sudanese-M02_chr9_23722715_24740904	11
Jordanian	Sudanese-M02_chr9_39754999_41543786	19
Sudanese	Sudanese-M02_chr9_39754999_41543786	12
Jordanian	Sudanese-M03_chr1_101977786_103517409	19
Sudanese	Sudanese-M03_chr1_101977786_103517409	13
Jordanian	Sudanese-M03_chr16_10388306_11871176	19
Sudanese	Sudanese-M03_chr16_10388306_11871176	14
Jordanian	Sudanese-M03_chr2_139054227_140226645	19
Sudanese	Sudanese-M03_chr2_139054227_140226645	15
Jordanian	Sudanese-M03_chr2_180696183_181923723	19
Sudanese	Sudanese-M03_chr2_180696183_181923723	16
Jordanian	Sudanese-M03_chr4_108978478_110514325	19
Sudanese	Sudanese-M03_chr4_108978478_110514325	17
Jordanian	Sudanese-M03_chr9_106482285_107726570	19
Sudanese	Sudanese-M03_chr9_106482285_107726570	18
Jordanian	Sudanese-M03_chr9_117348400_118791193	19
Sudanese	Sudanese-M03_chr9_117348400_118791193	19
Jordanian	Sudanese-M03_chr9_41798891_43828220	19
Sudanese	Sudanese-M03_chr9_41798891_43828220	20
Jordanian	Qatari_2-M01_chr1_119971086_121011190	19
Sudanese	Qatari_2-M01_chr1_119971086_121011190	20
Qatari 2	Qatari_2-M01_chr1_119971086_121011190	1
Jordanian	Qatari_2-M01_chr15_81683159_82721217	19
Sudanese	Qatari_2-M01_chr15_81683159_82721217	20
Qatari 2	Qatari_2-M01_chr15_81683159_82721217	2
Jordanian	Qatari_2-M01_chr7_95555336_96654663	19
Sudanese	Qatari_2-M01_chr7_95555336_96654663	20
Qatari 2	Qatari_2-M01_chr7_95555336_96654663	3
Jordanian	Qatari_2-M01_chr8_99494800_101735929	19
Sudanese	Qatari_2-M01_chr8_99494800_101735929	20
Qatari 2	Qatari_2-M01_chr8_99494800_101735929	4
Jordanian	Qatari_2-M01_chr9_115883735_116961068	19
Sudanese	Qatari_2-M01_chr9_115883735_116961068	20
Qatari 2	Qatari_2-M01_chr9_115883735_116961068	5
Jordanian	Qatari_2-M02_chr1_119971086_121011190	19
Sudanese	Qatari_2-M02_chr1_119971086_121011190	20
Qatari 2	Qatari_2-M02_chr1_119971086_121011190	6
Jordanian	Qatari_2-M02_chr1_168467080_169596548	19
Sudanese	Qatari_2-M02_chr1_168467080_169596548	20
Qatari 2	Qatari_2-M02_chr1_168467080_169596548	7
Jordanian	Qatari_2-M02_chr1_48665194_50054361	19
Sudanese	Qatari_2-M02_chr1_48665194_50054361	20
Qatari 2	Qatari_2-M02_chr1_48665194_50054361	8
Jordanian	Qatari_2-M02_chr1_82865072_84129045	19
Sudanese	Qatari_2-M02_chr1_82865072_84129045	20
Qatari 2	Qatari_2-M02_chr1_82865072_84129045	9
Jordanian	Qatari_2-M02_chr12_34040093_40767499	19
Sudanese	Qatari_2-M02_chr12_34040093_40767499	20
Qatari 2	Qatari_2-M02_chr12_34040093_40767499	10
Jordanian	Qatari_2-M02_chr12_81604699_82694141	19
Sudanese	Qatari_2-M02_chr12_81604699_82694141	20
Qatari 2	Qatari_2-M02_chr12_81604699_82694141	11
Jordanian	Qatari_2-M02_chr14_22001417_23637685	19
Sudanese	Qatari_2-M02_chr14_22001417_23637685	20
Qatari 2	Qatari_2-M02_chr14_22001417_23637685	12
Jordanian	Qatari_2-M02_chr15_6049673_19913187	19
Sudanese	Qatari_2-M02_chr15_6049673_19913187	20
Qatari 2	Qatari_2-M02_chr15_6049673_19913187	13
Jordanian	Qatari_2-M02_chr19_39911900_41372775	19
Sudanese	Qatari_2-M02_chr19_39911900_41372775	20
Qatari 2	Qatari_2-M02_chr19_39911900_41372775	14
Jordanian	Qatari_2-M02_chr2_62482194_63697202	19
Sudanese	Qatari_2-M02_chr2_62482194_63697202	20
Qatari 2	Qatari_2-M02_chr2_62482194_63697202	15
Jordanian	Qatari_2-M02_chr8_104238407_105894461	19
Sudanese	Qatari_2-M02_chr8_104238407_105894461	20
Qatari 2	Qatari_2-M02_chr8_104238407_105894461	16
Jordanian	Qatari_2-M02_chr8_99506454_101591778	19
Sudanese	Qatari_2-M02_chr8_99506454_101591778	20
Qatari 2	Qatari_2-M02_chr8_99506454_101591778	17
Jordanian	Qatari_2-M03_chr14_86518119_90328379	19
Sudanese	Qatari_2-M03_chr14_86518119_90328379	20
Qatari 2	Qatari_2-M03_chr14_86518119_90328379	18
Jordanian	Qatari_2-M03_chr2_139679933_141125568	19
Sudanese	Qatari_2-M03_chr2_139679933_141125568	20
Qatari 2	Qatari_2-M03_chr2_139679933_141125568	19
Jordanian	Qatari_2-M03_chr2_151894183_152967389	19
Sudanese	Qatari_2-M03_chr2_151894183_152967389	20
Qatari 2	Qatari_2-M03_chr2_151894183_152967389	20
Jordanian	Qatari_2-M03_chr4_172589457_173689119	19
Sudanese	Qatari_2-M03_chr4_172589457_173689119	20
Qatari 2	Qatari_2-M03_chr4_172589457_173689119	21
Jordanian	Qatari_2-M03_chr5_45546254_51342223	19
Sudanese	Qatari_2-M03_chr5_45546254_51342223	20
Qatari 2	Qatari_2-M03_chr5_45546254_51342223	22
Jordanian	Qatari_2-M03_chr7_93028498_94269764	19
Sudanese	Qatari_2-M03_chr7_93028498_94269764	20
Qatari 2	Qatari_2-M03_chr7_93028498_94269764	23
Jordanian	Qatari_2-M03_chr8_76344086_77611202	19
Sudanese	Qatari_2-M03_chr8_76344086_77611202	20
Qatari 2	Qatari_2-M03_chr8_76344086_77611202	24
Jordanian	Qatari_2-M03_chr9_40187541_41782735	19
Sudanese	Qatari_2-M03_chr9_40187541_41782735	20
Qatari 2	Qatari_2-M03_chr9_40187541_41782735	25
Jordanian	Qatari_2-M03_chr9_42355332_43770043	19
Sudanese	Qatari_2-M03_chr9_42355332_43770043	20
Qatari 2	Qatari_2-M03_chr9_42355332_43770043	26
Jordanian	Qatari_1-M01_chr18_32442476_33651191	19
Sudanese	Qatari_1-M01_chr18_32442476_33651191	20
Qatari 1	Qatari_1-M01_chr18_32442476_33651191	1
Qatari 2	Qatari_1-M01_chr18_32442476_33651191	26
Jordanian	Qatari_1-M01_chr18_40235955_44004924	19
Sudanese	Qatari_1-M01_chr18_40235955_44004924	20
Qatari 1	Qatari_1-M01_chr18_40235955_44004924	2
Qatari 2	Qatari_1-M01_chr18_40235955_44004924	26
Jordanian	Qatari_1-M01_chr18_53965121_55057257	19
Sudanese	Qatari_1-M01_chr18_53965121_55057257	20
Qatari 1	Qatari_1-M01_chr18_53965121_55057257	3
Qatari 2	Qatari_1-M01_chr18_53965121_55057257	26
Jordanian	Qatari_1-M01_chr18_61551171_62560086	19
Sudanese	Qatari_1-M01_chr18_61551171_62560086	20
Qatari 1	Qatari_1-M01_chr18_61551171_62560086	4
Qatari 2	Qatari_1-M01_chr18_61551171_62560086	26
Jordanian	Qatari_1-M01_chr3_102350179_103580221	19
Sudanese	Qatari_1-M01_chr3_102350179_103580221	20
Qatari 1	Qatari_1-M01_chr3_102350179_103580221	5
Qatari 2	Qatari_1-M01_chr3_102350179_103580221	26
Jordanian	Qatari_1-M01_chr4_88740880_89754908	19
Sudanese	Qatari_1-M01_chr4_88740880_89754908	20
Qatari 1	Qatari_1-M01_chr4_88740880_89754908	6
Qatari 2	Qatari_1-M01_chr4_88740880_89754908	26
Jordanian	Qatari_1-M01_chr5_45278493_51371250	19
Sudanese	Qatari_1-M01_chr5_45278493_51371250	20
Qatari 1	Qatari_1-M01_chr5_45278493_51371250	7
Qatari 2	Qatari_1-M01_chr5_45278493_51371250	26
Jordanian	Qatari_1-M01_chr6_122768837_123808706	19
Sudanese	Qatari_1-M01_chr6_122768837_123808706	20
Qatari 1	Qatari_1-M01_chr6_122768837_123808706	8
Qatari 2	Qatari_1-M01_chr6_122768837_123808706	26
Jordanian	Qatari_1-M02_chr1_44915898_46012769	19
Sudanese	Qatari_1-M02_chr1_44915898_46012769	20
Qatari 1	Qatari_1-M02_chr1_44915898_46012769	9
Qatari 2	Qatari_1-M02_chr1_44915898_46012769	26
Jordanian	Qatari_1-M02_chr13_54965494_57495049	19
Sudanese	Qatari_1-M02_chr13_54965494_57495049	20
Qatari 1	Qatari_1-M02_chr13_54965494_57495049	10
Qatari 2	Qatari_1-M02_chr13_54965494_57495049	26
Jordanian	Qatari_1-M02_chr16_89112158_90318317	19
Sudanese	Qatari_1-M02_chr16_89112158_90318317	20
Qatari 1	Qatari_1-M02_chr16_89112158_90318317	11
Qatari 2	Qatari_1-M02_chr16_89112158_90318317	26
Jordanian	Qatari_1-M02_chr19_38959742_41009778	19
Sudanese	Qatari_1-M02_chr19_38959742_41009778	20
Qatari 1	Qatari_1-M02_chr19_38959742_41009778	12
Qatari 2	Qatari_1-M02_chr19_38959742_41009778	26
Jordanian	Qatari_1-M02_chr4_152666279_154568070	19
Sudanese	Qatari_1-M02_chr4_152666279_154568070	20
Qatari 1	Qatari_1-M02_chr4_152666279_154568070	13
Qatari 2	Qatari_1-M02_chr4_152666279_154568070	26
Jordanian	Qatari_1-M02_chr6_101782667_102856253	19
Sudanese	Qatari_1-M02_chr6_101782667_102856253	20
Qatari 1	Qatari_1-M02_chr6_101782667_102856253	14
Qatari 2	Qatari_1-M02_chr6_101782667_102856253	26
Jordanian	Qatari_1-M02_chr6_44399350_45477091	19
Sudanese	Qatari_1-M02_chr6_44399350_45477091	20
Qatari 1	Qatari_1-M02_chr6_44399350_45477091	15
Qatari 2	Qatari_1-M02_chr6_44399350_45477091	26
Jordanian	Qatari_1-M02_chr6_56399338_57505889	19
Sudanese	Qatari_1-M02_chr6_56399338_57505889	20
Qatari 1	Qatari_1-M02_chr6_56399338_57505889	16
Qatari 2	Qatari_1-M02_chr6_56399338_57505889	26
Jordanian	Qatari_1-M03_chr1_195463567_196794224	19
Sudanese	Qatari_1-M03_chr1_195463567_196794224	20
Qatari 1	Qatari_1-M03_chr1_195463567_196794224	17
Qatari 2	Qatari_1-M03_chr1_195463567_196794224	26
Jordanian	Qatari_1-M03_chr1_53388620_54532016	19
Sudanese	Qatari_1-M03_chr1_53388620_54532016	20
Qatari 1	Qatari_1-M03_chr1_53388620_54532016	18
Qatari 2	Qatari_1-M03_chr1_53388620_54532016	26
Jordanian	Qatari_1-M03_chr11_71497767_72523214	19
Sudanese	Qatari_1-M03_chr11_71497767_72523214	20
Qatari 1	Qatari_1-M03_chr11_71497767_72523214	19
Qatari 2	Qatari_1-M03_chr11_71497767_72523214	26
Jordanian	Qatari_1-M03_chr12_32478731_33491974	19
Sudanese	Qatari_1-M03_chr12_32478731_33491974	20
Qatari 1	Qatari_1-M03_chr12_32478731_33491974	20
Qatari 2	Qatari_1-M03_chr12_32478731_33491974	26
Jordanian	Qatari_1-M03_chr13_46876534_47904062	19
Sudanese	Qatari_1-M03_chr13_46876534_47904062	20
Qatari 1	Qatari_1-M03_chr13_46876534_47904062	21
Qatari 2	Qatari_1-M03_chr13_46876534_47904062	26
Jordanian	Qatari_1-M03_chr15_50110759_51232974	19
Sudanese	Qatari_1-M03_chr15_50110759_51232974	20
Qatari 1	Qatari_1-M03_chr15_50110759_51232974	22
Qatari 2	Qatari_1-M03_chr15_50110759_51232974	26
Jordanian	Qatari_1-M03_chr4_45207172_46852389	19
Sudanese	Qatari_1-M03_chr4_45207172_46852389	20
Qatari 1	Qatari_1-M03_chr4_45207172_46852389	23
Qatari 2	Qatari_1-M03_chr4_45207172_46852389	26
Jordanian	Qatari_1-M03_chr4_9386201_11571276	19
Sudanese	Qatari_1-M03_chr4_9386201_11571276	20
Qatari 1	Qatari_1-M03_chr4_9386201_11571276	24
Qatari 2	Qatari_1-M03_chr4_9386201_11571276	26
Jordanian	Qatari_1-M03_chr5_977399_2046756	19
Sudanese	Qatari_1-M03_chr5_977399_2046756	20
Qatari 1	Qatari_1-M03_chr5_977399_2046756	25
Qatari 2	Qatari_1-M03_chr5_977399_2046756	26
Jordanian	Qatari_1-M03_chr7_120988537_122041007	19
Sudanese	Qatari_1-M03_chr7_120988537_122041007	20
Qatari 1	Qatari_1-M03_chr7_120988537_122041007	26
Qatari 2	Qatari_1-M03_chr7_120988537_122041007	26
Jordanian	Qatari_1-M03_chr8_43787666_48592416	19
Sudanese	Qatari_1-M03_chr8_43787666_48592416	20
Qatari 1	Qatari_1-M03_chr8_43787666_48592416	27
Qatari 2	Qatari_1-M03_chr8_43787666_48592416	26
Jordanian	Syrian-M01_chr10_63719618_64894048	19
Sudanese	Syrian-M01_chr10_63719618_64894048	20
Syrian	Syrian-M01_chr10_63719618_64894048	1
Qatari 1	Syrian-M01_chr10_63719618_64894048	27
Qatari 2	Syrian-M01_chr10_63719618_64894048	26
Jordanian	Syrian-M01_chr17_21223921_22928705	19
Sudanese	Syrian-M01_chr17_21223921_22928705	20
Syrian	Syrian-M01_chr17_21223921_22928705	2
Qatari 1	Syrian-M01_chr17_21223921_22928705	27
Qatari 2	Syrian-M01_chr17_21223921_22928705	26
Jordanian	Syrian-M01_chr4_100683239_101814609	19
Sudanese	Syrian-M01_chr4_100683239_101814609	20
Syrian	Syrian-M01_chr4_100683239_101814609	3
Qatari 1	Syrian-M01_chr4_100683239_101814609	27
Qatari 2	Syrian-M01_chr4_100683239_101814609	26
Jordanian	Syrian-M01_chr4_172428703_173513149	19
Sudanese	Syrian-M01_chr4_172428703_173513149	20
Syrian	Syrian-M01_chr4_172428703_173513149	4
Qatari 1	Syrian-M01_chr4_172428703_173513149	27
Qatari 2	Syrian-M01_chr4_172428703_173513149	26
Jordanian	Syrian-M01_chr4_71159229_72672563	19
Sudanese	Syrian-M01_chr4_71159229_72672563	20
Syrian	Syrian-M01_chr4_71159229_72672563	5
Qatari 1	Syrian-M01_chr4_71159229_72672563	27
Qatari 2	Syrian-M01_chr4_71159229_72672563	26
Jordanian	Syrian-M01_chr5_90845553_92022610	19
Sudanese	Syrian-M01_chr5_90845553_92022610	20
Syrian	Syrian-M01_chr5_90845553_92022610	6
Qatari 1	Syrian-M01_chr5_90845553_92022610	27
Qatari 2	Syrian-M01_chr5_90845553_92022610	26
Jordanian	Syrian-M02_chr15_28170551_31043238	19
Sudanese	Syrian-M02_chr15_28170551_31043238	20
Syrian	Syrian-M02_chr15_28170551_31043238	7
Qatari 1	Syrian-M02_chr15_28170551_31043238	27
Qatari 2	Syrian-M02_chr15_28170551_31043238	26
Jordanian	Syrian-M02_chr17_15299229_16305658	19
Sudanese	Syrian-M02_chr17_15299229_16305658	20
Syrian	Syrian-M02_chr17_15299229_16305658	8
Qatari 1	Syrian-M02_chr17_15299229_16305658	27
Qatari 2	Syrian-M02_chr17_15299229_16305658	26
Jordanian	Syrian-M02_chr3_85512025_86845593	19
Sudanese	Syrian-M02_chr3_85512025_86845593	20
Syrian	Syrian-M02_chr3_85512025_86845593	9
Qatari 1	Syrian-M02_chr3_85512025_86845593	27
Qatari 2	Syrian-M02_chr3_85512025_86845593	26
Jordanian	Syrian-M02_chr5_130859123_132178876	19
Sudanese	Syrian-M02_chr5_130859123_132178876	20
Syrian	Syrian-M02_chr5_130859123_132178876	10
Qatari 1	Syrian-M02_chr5_130859123_132178876	27
Qatari 2	Syrian-M02_chr5_130859123_132178876	26
Jordanian	Syrian-M02_chr6_27395430_29456164	19
Sudanese	Syrian-M02_chr6_27395430_29456164	20
Syrian	Syrian-M02_chr6_27395430_29456164	11
Qatari 1	Syrian-M02_chr6_27395430_29456164	27
Qatari 2	Syrian-M02_chr6_27395430_29456164	26
Jordanian	Syrian-M02_chr7_120772798_121792411	19
Sudanese	Syrian-M02_chr7_120772798_121792411	20
Syrian	Syrian-M02_chr7_120772798_121792411	12
Qatari 1	Syrian-M02_chr7_120772798_121792411	27
Qatari 2	Syrian-M02_chr7_120772798_121792411	26
Jordanian	Syrian-M02_chr7_85251471_86388013	19
Sudanese	Syrian-M02_chr7_85251471_86388013	20
Syrian	Syrian-M02_chr7_85251471_86388013	13
Qatari 1	Syrian-M02_chr7_85251471_86388013	27
Qatari 2	Syrian-M02_chr7_85251471_86388013	26
Jordanian	Syrian-M03_chr1_74634112_75856272	19
Sudanese	Syrian-M03_chr1_74634112_75856272	20
Syrian	Syrian-M03_chr1_74634112_75856272	14
Qatari 1	Syrian-M03_chr1_74634112_75856272	27
Qatari 2	Syrian-M03_chr1_74634112_75856272	26
Jordanian	Syrian-M03_chr13_64739225_66066874	19
Sudanese	Syrian-M03_chr13_64739225_66066874	20
Syrian	Syrian-M03_chr13_64739225_66066874	15
Qatari 1	Syrian-M03_chr13_64739225_66066874	27
Qatari 2	Syrian-M03_chr13_64739225_66066874	26
Jordanian	Syrian-M03_chr18_15247596_21391056	19
Sudanese	Syrian-M03_chr18_15247596_21391056	20
Syrian	Syrian-M03_chr18_15247596_21391056	16
Qatari 1	Syrian-M03_chr18_15247596_21391056	27
Qatari 2	Syrian-M03_chr18_15247596_21391056	26
Jordanian	Syrian-M03_chr2_67792334_68920461	19
Sudanese	Syrian-M03_chr2_67792334_68920461	20
Syrian	Syrian-M03_chr2_67792334_68920461	17
Qatari 1	Syrian-M03_chr2_67792334_68920461	27
Qatari 2	Syrian-M03_chr2_67792334_68920461	26
Jordanian	Syrian-M03_chr9_39716586_40825063	19
Sudanese	Syrian-M03_chr9_39716586_40825063	20
Syrian	Syrian-M03_chr9_39716586_40825063	18
Qatari 1	Syrian-M03_chr9_39716586_40825063	27
Qatari 2	Syrian-M03_chr9_39716586_40825063	26
Afghani	Afghani-M01_chr1_91663174_92834242	1
Jordanian	Afghani-M01_chr1_91663174_92834242	19
Sudanese	Afghani-M01_chr1_91663174_92834242	20
Syrian	Afghani-M01_chr1_91663174_92834242	18
Qatari 1	Afghani-M01_chr1_91663174_92834242	27
Qatari 2	Afghani-M01_chr1_91663174_92834242	26
Afghani	Afghani-M01_chr18_53849496_54980428	2
Jordanian	Afghani-M01_chr18_53849496_54980428	19
Sudanese	Afghani-M01_chr18_53849496_54980428	20
Syrian	Afghani-M01_chr18_53849496_54980428	18
Qatari 1	Afghani-M01_chr18_53849496_54980428	27
Qatari 2	Afghani-M01_chr18_53849496_54980428	26
Afghani	Afghani-M01_chr3_163012469_164614920	3
Jordanian	Afghani-M01_chr3_163012469_164614920	19
Sudanese	Afghani-M01_chr3_163012469_164614920	20
Syrian	Afghani-M01_chr3_163012469_164614920	18
Qatari 1	Afghani-M01_chr3_163012469_164614920	27
Qatari 2	Afghani-M01_chr3_163012469_164614920	26
Afghani	Afghani-M01_chr6_83348999_84434640	4
Jordanian	Afghani-M01_chr6_83348999_84434640	19
Sudanese	Afghani-M01_chr6_83348999_84434640	20
Syrian	Afghani-M01_chr6_83348999_84434640	18
Qatari 1	Afghani-M01_chr6_83348999_84434640	27
Qatari 2	Afghani-M01_chr6_83348999_84434640	26
Afghani	Afghani-M01_chr7_120486692_121946382	5
Jordanian	Afghani-M01_chr7_120486692_121946382	19
Sudanese	Afghani-M01_chr7_120486692_121946382	20
Syrian	Afghani-M01_chr7_120486692_121946382	18
Qatari 1	Afghani-M01_chr7_120486692_121946382	27
Qatari 2	Afghani-M01_chr7_120486692_121946382	26
Afghani	Afghani-M01_chr8_7266642_13032082	6
Jordanian	Afghani-M01_chr8_7266642_13032082	19
Sudanese	Afghani-M01_chr8_7266642_13032082	20
Syrian	Afghani-M01_chr8_7266642_13032082	18
Qatari 1	Afghani-M01_chr8_7266642_13032082	27
Qatari 2	Afghani-M01_chr8_7266642_13032082	26
Afghani	Afghani-M02_chr11_88133447_89760366	7
Jordanian	Afghani-M02_chr11_88133447_89760366	19
Sudanese	Afghani-M02_chr11_88133447_89760366	20
Syrian	Afghani-M02_chr11_88133447_89760366	18
Qatari 1	Afghani-M02_chr11_88133447_89760366	27
Qatari 2	Afghani-M02_chr11_88133447_89760366	26
Afghani	Afghani-M02_chr17_21206012_22577328	8
Jordanian	Afghani-M02_chr17_21206012_22577328	19
Sudanese	Afghani-M02_chr17_21206012_22577328	20
Syrian	Afghani-M02_chr17_21206012_22577328	18
Qatari 1	Afghani-M02_chr17_21206012_22577328	27
Qatari 2	Afghani-M02_chr17_21206012_22577328	26
Afghani	Afghani-M02_chr2_177506386_178610701	9
Jordanian	Afghani-M02_chr2_177506386_178610701	19
Sudanese	Afghani-M02_chr2_177506386_178610701	20
Syrian	Afghani-M02_chr2_177506386_178610701	18
Qatari 1	Afghani-M02_chr2_177506386_178610701	27
Qatari 2	Afghani-M02_chr2_177506386_178610701	26
Afghani	Afghani-M02_chr2_199736751_200959808	10
Jordanian	Afghani-M02_chr2_199736751_200959808	19
Sudanese	Afghani-M02_chr2_199736751_200959808	20
Syrian	Afghani-M02_chr2_199736751_200959808	18
Qatari 1	Afghani-M02_chr2_199736751_200959808	27
Qatari 2	Afghani-M02_chr2_199736751_200959808	26
Afghani	Afghani-M02_chr7_135373116_136507707	11
Jordanian	Afghani-M02_chr7_135373116_136507707	19
Sudanese	Afghani-M02_chr7_135373116_136507707	20
Syrian	Afghani-M02_chr7_135373116_136507707	18
Qatari 1	Afghani-M02_chr7_135373116_136507707	27
Qatari 2	Afghani-M02_chr7_135373116_136507707	26
Afghani	Afghani-M02_chr8_7426913_12749369	12
Jordanian	Afghani-M02_chr8_7426913_12749369	19
Sudanese	Afghani-M02_chr8_7426913_12749369	20
Syrian	Afghani-M02_chr8_7426913_12749369	18
Qatari 1	Afghani-M02_chr8_7426913_12749369	27
Qatari 2	Afghani-M02_chr8_7426913_12749369	26
Afghani	Afghani-M03_chr18_14860855_21172944	13
Jordanian	Afghani-M03_chr18_14860855_21172944	19
Sudanese	Afghani-M03_chr18_14860855_21172944	20
Syrian	Afghani-M03_chr18_14860855_21172944	18
Qatari 1	Afghani-M03_chr18_14860855_21172944	27
Qatari 2	Afghani-M03_chr18_14860855_21172944	26
Afghani	Afghani-M03_chr2_185842401_187095676	14
Jordanian	Afghani-M03_chr2_185842401_187095676	19
Sudanese	Afghani-M03_chr2_185842401_187095676	20
Syrian	Afghani-M03_chr2_185842401_187095676	18
Qatari 1	Afghani-M03_chr2_185842401_187095676	27
Qatari 2	Afghani-M03_chr2_185842401_187095676	26
Afghani	Afghani-M03_chr2_199225459_200333664	15
Jordanian	Afghani-M03_chr2_199225459_200333664	19
Sudanese	Afghani-M03_chr2_199225459_200333664	20
Syrian	Afghani-M03_chr2_199225459_200333664	18
Qatari 1	Afghani-M03_chr2_199225459_200333664	27
Qatari 2	Afghani-M03_chr2_199225459_200333664	26
Afghani	Afghani-M03_chr4_47700824_49654145	16
Jordanian	Afghani-M03_chr4_47700824_49654145	19
Sudanese	Afghani-M03_chr4_47700824_49654145	20
Syrian	Afghani-M03_chr4_47700824_49654145	18
Qatari 1	Afghani-M03_chr4_47700824_49654145	27
Qatari 2	Afghani-M03_chr4_47700824_49654145	26
Afghani	Afghani-M03_chr7_112357581_113464254	17
Jordanian	Afghani-M03_chr7_112357581_113464254	19
Sudanese	Afghani-M03_chr7_112357581_113464254	20
Syrian	Afghani-M03_chr7_112357581_113464254	18
Qatari 1	Afghani-M03_chr7_112357581_113464254	27
Qatari 2	Afghani-M03_chr7_112357581_113464254	26
Afghani	Afghani-M03_chr7_120565524_121937387	18
Jordanian	Afghani-M03_chr7_120565524_121937387	19
Sudanese	Afghani-M03_chr7_120565524_121937387	20
Syrian	Afghani-M03_chr7_120565524_121937387	18
Qatari 1	Afghani-M03_chr7_120565524_121937387	27
Qatari 2	Afghani-M03_chr7_120565524_121937387	26
Afghani	Afghani-M03_chr7_19950010_22247499	19
Jordanian	Afghani-M03_chr7_19950010_22247499	19
Sudanese	Afghani-M03_chr7_19950010_22247499	20
Syrian	Afghani-M03_chr7_19950010_22247499	18
Qatari 1	Afghani-M03_chr7_19950010_22247499	27
Qatari 2	Afghani-M03_chr7_19950010_22247499	26
Afghani	Afghani-M03_chr8_47296321_48535758	20
Jordanian	Afghani-M03_chr8_47296321_48535758	19
Sudanese	Afghani-M03_chr8_47296321_48535758	20
Syrian	Afghani-M03_chr8_47296321_48535758	18
Qatari 1	Afghani-M03_chr8_47296321_48535758	27
Qatari 2	Afghani-M03_chr8_47296321_48535758	26
Afghani	Afghani-M03_chr9_8194420_9819318	21
Jordanian	Afghani-M03_chr9_8194420_9819318	19
Sudanese	Afghani-M03_chr9_8194420_9819318	20
Syrian	Afghani-M03_chr9_8194420_9819318	18
Qatari 1	Afghani-M03_chr9_8194420_9819318	27
Qatari 2	Afghani-M03_chr9_8194420_9819318	26
Afghani	NA192-M02_chr1_119812534_121433562	21
Jordanian	NA192-M02_chr1_119812534_121433562	19
Sudanese	NA192-M02_chr1_119812534_121433562	20
Syrian	NA192-M02_chr1_119812534_121433562	18
Qatari 1	NA192-M02_chr1_119812534_121433562	27
Qatari 2	NA192-M02_chr1_119812534_121433562	26
Yoruban	NA192-M02_chr1_119812534_121433562	1
Afghani	Jordanian-M01_chr14_52257998_53308827	21
Jordanian	Jordanian-M01_chr14_52257998_53308827	21
Sudanese	Jordanian-M01_chr14_52257998_53308827	20
Syrian	Jordanian-M01_chr14_52257998_53308827	18
Qatari 1	Jordanian-M01_chr14_52257998_53308827	27
Qatari 2	Jordanian-M01_chr14_52257998_53308827	26
Yoruban	Jordanian-M01_chr14_52257998_53308827	1
Afghani	Jordanian-M01_chr15_81089306_82644970	21
Jordanian	Jordanian-M01_chr15_81089306_82644970	23
Sudanese	Jordanian-M01_chr15_81089306_82644970	20
Syrian	Jordanian-M01_chr15_81089306_82644970	18
Qatari 1	Jordanian-M01_chr15_81089306_82644970	27
Qatari 2	Jordanian-M01_chr15_81089306_82644970	26
Yoruban	Jordanian-M01_chr15_81089306_82644970	1
Afghani	Jordanian-M01_chr2_62414391_64040968	21
Jordanian	Jordanian-M01_chr2_62414391_64040968	25
Sudanese	Jordanian-M01_chr2_62414391_64040968	20
Syrian	Jordanian-M01_chr2_62414391_64040968	18
Qatari 1	Jordanian-M01_chr2_62414391_64040968	27
Qatari 2	Jordanian-M01_chr2_62414391_64040968	26
Yoruban	Jordanian-M01_chr2_62414391_64040968	1
Afghani	Jordanian-M01_chr20_30248857_33491069	21
Jordanian	Jordanian-M01_chr20_30248857_33491069	27
Sudanese	Jordanian-M01_chr20_30248857_33491069	20
Syrian	Jordanian-M01_chr20_30248857_33491069	18
Qatari 1	Jordanian-M01_chr20_30248857_33491069	27
Qatari 2	Jordanian-M01_chr20_30248857_33491069	26
Yoruban	Jordanian-M01_chr20_30248857_33491069	1
Afghani	Jordanian-M01_chr6_24843127_26545543	21
Jordanian	Jordanian-M01_chr6_24843127_26545543	29
Sudanese	Jordanian-M01_chr6_24843127_26545543	20
Syrian	Jordanian-M01_chr6_24843127_26545543	18
Qatari 1	Jordanian-M01_chr6_24843127_26545543	27
Qatari 2	Jordanian-M01_chr6_24843127_26545543	26
Yoruban	Jordanian-M01_chr6_24843127_26545543	1
Afghani	Jordanian-M02_chr2_134960872_136372332	21
Jordanian	Jordanian-M02_chr2_134960872_136372332	31
Sudanese	Jordanian-M02_chr2_134960872_136372332	20
Syrian	Jordanian-M02_chr2_134960872_136372332	18
Qatari 1	Jordanian-M02_chr2_134960872_136372332	27
Qatari 2	Jordanian-M02_chr2_134960872_136372332	26
Yoruban	Jordanian-M02_chr2_134960872_136372332	1
Afghani	Jordanian-M03_chr14_25123379_26159013	21
Jordanian	Jordanian-M03_chr14_25123379_26159013	33
Sudanese	Jordanian-M03_chr14_25123379_26159013	20
Syrian	Jordanian-M03_chr14_25123379_26159013	18
Qatari 1	Jordanian-M03_chr14_25123379_26159013	27
Qatari 2	Jordanian-M03_chr14_25123379_26159013	26
Yoruban	Jordanian-M03_chr14_25123379_26159013	1
Afghani	Jordanian-M03_chr2_97271662_98625016	21
Jordanian	Jordanian-M03_chr2_97271662_98625016	35
Sudanese	Jordanian-M03_chr2_97271662_98625016	20
Syrian	Jordanian-M03_chr2_97271662_98625016	18
Qatari 1	Jordanian-M03_chr2_97271662_98625016	27
Qatari 2	Jordanian-M03_chr2_97271662_98625016	26
Yoruban	Jordanian-M03_chr2_97271662_98625016	1
Afghani	Jordanian-M03_chr20_30247957_33576963	21
Jordanian	Jordanian-M03_chr20_30247957_33576963	37
Sudanese	Jordanian-M03_chr20_30247957_33576963	20
Syrian	Jordanian-M03_chr20_30247957_33576963	18
Qatari 1	Jordanian-M03_chr20_30247957_33576963	27
Qatari 2	Jordanian-M03_chr20_30247957_33576963	26
Yoruban	Jordanian-M03_chr20_30247957_33576963	1
Afghani	Jordanian-M03_chr21_41656790_42985915	21
Jordanian	Jordanian-M03_chr21_41656790_42985915	39
Sudanese	Jordanian-M03_chr21_41656790_42985915	20
Syrian	Jordanian-M03_chr21_41656790_42985915	18
Qatari 1	Jordanian-M03_chr21_41656790_42985915	27
Qatari 2	Jordanian-M03_chr21_41656790_42985915	26
Yoruban	Jordanian-M03_chr21_41656790_42985915	1
Afghani	Jordanian-M03_chr7_66998183_68540422	21
Jordanian	Jordanian-M03_chr7_66998183_68540422	41
Sudanese	Jordanian-M03_chr7_66998183_68540422	20
Syrian	Jordanian-M03_chr7_66998183_68540422	18
Qatari 1	Jordanian-M03_chr7_66998183_68540422	27
Qatari 2	Jordanian-M03_chr7_66998183_68540422	26
Yoruban	Jordanian-M03_chr7_66998183_68540422	1
Afghani	Sudanese-M01_chr1_172778064_174392495	21
Jordanian	Sudanese-M01_chr1_172778064_174392495	41
Sudanese	Sudanese-M01_chr1_172778064_174392495	22
Syrian	Sudanese-M01_chr1_172778064_174392495	18
Qatari 1	Sudanese-M01_chr1_172778064_174392495	27
Qatari 2	Sudanese-M01_chr1_172778064_174392495	26
Yoruban	Sudanese-M01_chr1_172778064_174392495	1
Afghani	Sudanese-M01_chr12_131331401_132764461	21
Jordanian	Sudanese-M01_chr12_131331401_132764461	41
Sudanese	Sudanese-M01_chr12_131331401_132764461	24
Syrian	Sudanese-M01_chr12_131331401_132764461	18
Qatari 1	Sudanese-M01_chr12_131331401_132764461	27
Qatari 2	Sudanese-M01_chr12_131331401_132764461	26
Yoruban	Sudanese-M01_chr12_131331401_132764461	1
Afghani	Sudanese-M01_chr14_74044453_75639621	21
Jordanian	Sudanese-M01_chr14_74044453_75639621	41
Sudanese	Sudanese-M01_chr14_74044453_75639621	26
Syrian	Sudanese-M01_chr14_74044453_75639621	18
Qatari 1	Sudanese-M01_chr14_74044453_75639621	27
Qatari 2	Sudanese-M01_chr14_74044453_75639621	26
Yoruban	Sudanese-M01_chr14_74044453_75639621	1
Afghani	Sudanese-M01_chr16_52848394_54527969	21
Jordanian	Sudanese-M01_chr16_52848394_54527969	41
Sudanese	Sudanese-M01_chr16_52848394_54527969	28
Syrian	Sudanese-M01_chr16_52848394_54527969	18
Qatari 1	Sudanese-M01_chr16_52848394_54527969	27
Qatari 2	Sudanese-M01_chr16_52848394_54527969	26
Yoruban	Sudanese-M01_chr16_52848394_54527969	1
Afghani	Sudanese-M01_chr6_101469937_102592871	21
Jordanian	Sudanese-M01_chr6_101469937_102592871	41
Sudanese	Sudanese-M01_chr6_101469937_102592871	30
Syrian	Sudanese-M01_chr6_101469937_102592871	18
Qatari 1	Sudanese-M01_chr6_101469937_102592871	27
Qatari 2	Sudanese-M01_chr6_101469937_102592871	26
Yoruban	Sudanese-M01_chr6_101469937_102592871	1
Afghani	Sudanese-M01_chr8_42747740_47203724	21
Jordanian	Sudanese-M01_chr8_42747740_47203724	41
Sudanese	Sudanese-M01_chr8_42747740_47203724	32
Syrian	Sudanese-M01_chr8_42747740_47203724	18
Qatari 1	Sudanese-M01_chr8_42747740_47203724	27
Qatari 2	Sudanese-M01_chr8_42747740_47203724	26
Yoruban	Sudanese-M01_chr8_42747740_47203724	1
Afghani	Sudanese-M02_chr18_15093241_21662018	21
Jordanian	Sudanese-M02_chr18_15093241_21662018	41
Sudanese	Sudanese-M02_chr18_15093241_21662018	34
Syrian	Sudanese-M02_chr18_15093241_21662018	18
Qatari 1	Sudanese-M02_chr18_15093241_21662018	27
Qatari 2	Sudanese-M02_chr18_15093241_21662018	26
Yoruban	Sudanese-M02_chr18_15093241_21662018	1
Afghani	Sudanese-M02_chr2_148023043_149031750	21
Jordanian	Sudanese-M02_chr2_148023043_149031750	41
Sudanese	Sudanese-M02_chr2_148023043_149031750	36
Syrian	Sudanese-M02_chr2_148023043_149031750	18
Qatari 1	Sudanese-M02_chr2_148023043_149031750	27
Qatari 2	Sudanese-M02_chr2_148023043_149031750	26
Yoruban	Sudanese-M02_chr2_148023043_149031750	1
Afghani	Sudanese-M03_chr1_172909020_174392495	21
Jordanian	Sudanese-M03_chr1_172909020_174392495	41
Sudanese	Sudanese-M03_chr1_172909020_174392495	38
Syrian	Sudanese-M03_chr1_172909020_174392495	18
Qatari 1	Sudanese-M03_chr1_172909020_174392495	27
Qatari 2	Sudanese-M03_chr1_172909020_174392495	26
Yoruban	Sudanese-M03_chr1_172909020_174392495	1
Afghani	Sudanese-M03_chr11_106571227_108708143	21
Jordanian	Sudanese-M03_chr11_106571227_108708143	41
Sudanese	Sudanese-M03_chr11_106571227_108708143	40
Syrian	Sudanese-M03_chr11_106571227_108708143	18
Qatari 1	Sudanese-M03_chr11_106571227_108708143	27
Qatari 2	Sudanese-M03_chr11_106571227_108708143	26
Yoruban	Sudanese-M03_chr11_106571227_108708143	1
Afghani	Sudanese-M03_chr14_60216590_61689150	21
Jordanian	Sudanese-M03_chr14_60216590_61689150	41
Sudanese	Sudanese-M03_chr14_60216590_61689150	42
Syrian	Sudanese-M03_chr14_60216590_61689150	18
Qatari 1	Sudanese-M03_chr14_60216590_61689150	27
Qatari 2	Sudanese-M03_chr14_60216590_61689150	26
Yoruban	Sudanese-M03_chr14_60216590_61689150	1
Afghani	Sudanese-M03_chr18_14997257_21429205	21
Jordanian	Sudanese-M03_chr18_14997257_21429205	41
Sudanese	Sudanese-M03_chr18_14997257_21429205	44
Syrian	Sudanese-M03_chr18_14997257_21429205	18
Qatari 1	Sudanese-M03_chr18_14997257_21429205	27
Qatari 2	Sudanese-M03_chr18_14997257_21429205	26
Yoruban	Sudanese-M03_chr18_14997257_21429205	1
Afghani	Sudanese-M03_chr5_10247687_11345723	21
Jordanian	Sudanese-M03_chr5_10247687_11345723	41
Sudanese	Sudanese-M03_chr5_10247687_11345723	46
Syrian	Sudanese-M03_chr5_10247687_11345723	18
Qatari 1	Sudanese-M03_chr5_10247687_11345723	27
Qatari 2	Sudanese-M03_chr5_10247687_11345723	26
Yoruban	Sudanese-M03_chr5_10247687_11345723	1
Afghani	Sudanese-M03_chr6_145040341_148083545	21
Jordanian	Sudanese-M03_chr6_145040341_148083545	41
Sudanese	Sudanese-M03_chr6_145040341_148083545	48
Syrian	Sudanese-M03_chr6_145040341_148083545	18
Qatari 1	Sudanese-M03_chr6_145040341_148083545	27
Qatari 2	Sudanese-M03_chr6_145040341_148083545	26
Yoruban	Sudanese-M03_chr6_145040341_148083545	1
Afghani	Sudanese-M03_chr7_50483488_51590413	21
Jordanian	Sudanese-M03_chr7_50483488_51590413	41
Sudanese	Sudanese-M03_chr7_50483488_51590413	50
Syrian	Sudanese-M03_chr7_50483488_51590413	18
Qatari 1	Sudanese-M03_chr7_50483488_51590413	27
Qatari 2	Sudanese-M03_chr7_50483488_51590413	26
Yoruban	Sudanese-M03_chr7_50483488_51590413	1
Afghani	Qatari_2-M01_chr1_89691815_91414156	21
Jordanian	Qatari_2-M01_chr1_89691815_91414156	41
Sudanese	Qatari_2-M01_chr1_89691815_91414156	50
Syrian	Qatari_2-M01_chr1_89691815_91414156	18
Qatari 1	Qatari_2-M01_chr1_89691815_91414156	27
Qatari 2	Qatari_2-M01_chr1_89691815_91414156	28
Yoruban	Qatari_2-M01_chr1_89691815_91414156	1
Afghani	Qatari_2-M01_chr20_30925275_33491068	21
Jordanian	Qatari_2-M01_chr20_30925275_33491068	41
Sudanese	Qatari_2-M01_chr20_30925275_33491068	50
Syrian	Qatari_2-M01_chr20_30925275_33491068	18
Qatari 1	Qatari_2-M01_chr20_30925275_33491068	27
Qatari 2	Qatari_2-M01_chr20_30925275_33491068	30
Yoruban	Qatari_2-M01_chr20_30925275_33491068	1
Afghani	Qatari_2-M01_chr3_114028593_116499858	21
Jordanian	Qatari_2-M01_chr3_114028593_116499858	41
Sudanese	Qatari_2-M01_chr3_114028593_116499858	50
Syrian	Qatari_2-M01_chr3_114028593_116499858	18
Qatari 1	Qatari_2-M01_chr3_114028593_116499858	27
Qatari 2	Qatari_2-M01_chr3_114028593_116499858	32
Yoruban	Qatari_2-M01_chr3_114028593_116499858	1
Afghani	Qatari_2-M01_chr7_121265293_122404094	21
Jordanian	Qatari_2-M01_chr7_121265293_122404094	41
Sudanese	Qatari_2-M01_chr7_121265293_122404094	50
Syrian	Qatari_2-M01_chr7_121265293_122404094	18
Qatari 1	Qatari_2-M01_chr7_121265293_122404094	27
Qatari 2	Qatari_2-M01_chr7_121265293_122404094	34
Yoruban	Qatari_2-M01_chr7_121265293_122404094	1
Afghani	Qatari_2-M02_chr18_15096185_21429028	21
Jordanian	Qatari_2-M02_chr18_15096185_21429028	41
Sudanese	Qatari_2-M02_chr18_15096185_21429028	50
Syrian	Qatari_2-M02_chr18_15096185_21429028	18
Qatari 1	Qatari_2-M02_chr18_15096185_21429028	27
Qatari 2	Qatari_2-M02_chr18_15096185_21429028	36
Yoruban	Qatari_2-M02_chr18_15096185_21429028	1
Afghani	Qatari_2-M02_chr2_96200586_97282656	21
Jordanian	Qatari_2-M02_chr2_96200586_97282656	41
Sudanese	Qatari_2-M02_chr2_96200586_97282656	50
Syrian	Qatari_2-M02_chr2_96200586_97282656	18
Qatari 1	Qatari_2-M02_chr2_96200586_97282656	27
Qatari 2	Qatari_2-M02_chr2_96200586_97282656	38
Yoruban	Qatari_2-M02_chr2_96200586_97282656	1
Afghani	Qatari_2-M02_chr4_4870269_6229535	21
Jordanian	Qatari_2-M02_chr4_4870269_6229535	41
Sudanese	Qatari_2-M02_chr4_4870269_6229535	50
Syrian	Qatari_2-M02_chr4_4870269_6229535	18
Qatari 1	Qatari_2-M02_chr4_4870269_6229535	27
Qatari 2	Qatari_2-M02_chr4_4870269_6229535	40
Yoruban	Qatari_2-M02_chr4_4870269_6229535	1
Afghani	Qatari_2-M02_chr6_101591692_102629867	21
Jordanian	Qatari_2-M02_chr6_101591692_102629867	41
Sudanese	Qatari_2-M02_chr6_101591692_102629867	50
Syrian	Qatari_2-M02_chr6_101591692_102629867	18
Qatari 1	Qatari_2-M02_chr6_101591692_102629867	27
Qatari 2	Qatari_2-M02_chr6_101591692_102629867	42
Yoruban	Qatari_2-M02_chr6_101591692_102629867	1
Afghani	Qatari_2-M02_chr8_112968682_117612438	21
Jordanian	Qatari_2-M02_chr8_112968682_117612438	41
Sudanese	Qatari_2-M02_chr8_112968682_117612438	50
Syrian	Qatari_2-M02_chr8_112968682_117612438	18
Qatari 1	Qatari_2-M02_chr8_112968682_117612438	27
Qatari 2	Qatari_2-M02_chr8_112968682_117612438	44
Yoruban	Qatari_2-M02_chr8_112968682_117612438	1
Afghani	Qatari_2-M03_chr10_21399927_22518255	21
Jordanian	Qatari_2-M03_chr10_21399927_22518255	41
Sudanese	Qatari_2-M03_chr10_21399927_22518255	50
Syrian	Qatari_2-M03_chr10_21399927_22518255	18
Qatari 1	Qatari_2-M03_chr10_21399927_22518255	27
Qatari 2	Qatari_2-M03_chr10_21399927_22518255	46
Yoruban	Qatari_2-M03_chr10_21399927_22518255	1
Afghani	Qatari_2-M03_chr14_82484230_83555544	21
Jordanian	Qatari_2-M03_chr14_82484230_83555544	41
Sudanese	Qatari_2-M03_chr14_82484230_83555544	50
Syrian	Qatari_2-M03_chr14_82484230_83555544	18
Qatari 1	Qatari_2-M03_chr14_82484230_83555544	27
Qatari 2	Qatari_2-M03_chr14_82484230_83555544	48
Yoruban	Qatari_2-M03_chr14_82484230_83555544	1
Afghani	Qatari_2-M03_chr2_177808670_179777903	21
Jordanian	Qatari_2-M03_chr2_177808670_179777903	41
Sudanese	Qatari_2-M03_chr2_177808670_179777903	50
Syrian	Qatari_2-M03_chr2_177808670_179777903	18
Qatari 1	Qatari_2-M03_chr2_177808670_179777903	27
Qatari 2	Qatari_2-M03_chr2_177808670_179777903	50
Yoruban	Qatari_2-M03_chr2_177808670_179777903	1
Afghani	Qatari_2-M03_chr20_10043653_11117767	21
Jordanian	Qatari_2-M03_chr20_10043653_11117767	41
Sudanese	Qatari_2-M03_chr20_10043653_11117767	50
Syrian	Qatari_2-M03_chr20_10043653_11117767	18
Qatari 1	Qatari_2-M03_chr20_10043653_11117767	27
Qatari 2	Qatari_2-M03_chr20_10043653_11117767	52
Yoruban	Qatari_2-M03_chr20_10043653_11117767	1
Afghani	Qatari_2-M03_chr7_121458839_122647553	21
Jordanian	Qatari_2-M03_chr7_121458839_122647553	41
Sudanese	Qatari_2-M03_chr7_121458839_122647553	50
Syrian	Qatari_2-M03_chr7_121458839_122647553	18
Qatari 1	Qatari_2-M03_chr7_121458839_122647553	27
Qatari 2	Qatari_2-M03_chr7_121458839_122647553	54
Yoruban	Qatari_2-M03_chr7_121458839_122647553	1
Afghani	Qatari_1-M01_chr1_50190951_51452823	21
Jordanian	Qatari_1-M01_chr1_50190951_51452823	41
Sudanese	Qatari_1-M01_chr1_50190951_51452823	50
Syrian	Qatari_1-M01_chr1_50190951_51452823	18
Qatari 1	Qatari_1-M01_chr1_50190951_51452823	29
Qatari 2	Qatari_1-M01_chr1_50190951_51452823	54
Yoruban	Qatari_1-M01_chr1_50190951_51452823	1
Afghani	Qatari_1-M01_chr16_74602401_75714912	21
Jordanian	Qatari_1-M01_chr16_74602401_75714912	41
Sudanese	Qatari_1-M01_chr16_74602401_75714912	50
Syrian	Qatari_1-M01_chr16_74602401_75714912	18
Qatari 1	Qatari_1-M01_chr16_74602401_75714912	31
Qatari 2	Qatari_1-M01_chr16_74602401_75714912	54
Yoruban	Qatari_1-M01_chr16_74602401_75714912	1
Afghani	Qatari_1-M01_chr6_146499656_147597904	21
Jordanian	Qatari_1-M01_chr6_146499656_147597904	41
Sudanese	Qatari_1-M01_chr6_146499656_147597904	50
Syrian	Qatari_1-M01_chr6_146499656_147597904	18
Qatari 1	Qatari_1-M01_chr6_146499656_147597904	33
Qatari 2	Qatari_1-M01_chr6_146499656_147597904	54
Yoruban	Qatari_1-M01_chr6_146499656_147597904	1
Afghani	Qatari_1-M02_chr17_78554783_80066779	21
Jordanian	Qatari_1-M02_chr17_78554783_80066779	41
Sudanese	Qatari_1-M02_chr17_78554783_80066779	50
Syrian	Qatari_1-M02_chr17_78554783_80066779	18
Qatari 1	Qatari_1-M02_chr17_78554783_80066779	35
Qatari 2	Qatari_1-M02_chr17_78554783_80066779	54
Yoruban	Qatari_1-M02_chr17_78554783_80066779	1
Afghani	Qatari_1-M02_chr5_35298176_36461913	21
Jordanian	Qatari_1-M02_chr5_35298176_36461913	41
Sudanese	Qatari_1-M02_chr5_35298176_36461913	50
Syrian	Qatari_1-M02_chr5_35298176_36461913	18
Qatari 1	Qatari_1-M02_chr5_35298176_36461913	37
Qatari 2	Qatari_1-M02_chr5_35298176_36461913	54
Yoruban	Qatari_1-M02_chr5_35298176_36461913	1
Afghani	Qatari_1-M02_chr5_44147562_45520230	21
Jordanian	Qatari_1-M02_chr5_44147562_45520230	41
Sudanese	Qatari_1-M02_chr5_44147562_45520230	50
Syrian	Qatari_1-M02_chr5_44147562_45520230	18
Qatari 1	Qatari_1-M02_chr5_44147562_45520230	39
Qatari 2	Qatari_1-M02_chr5_44147562_45520230	54
Yoruban	Qatari_1-M02_chr5_44147562_45520230	1
Afghani	Qatari_1-M02_chr6_27259015_28903104	21
Jordanian	Qatari_1-M02_chr6_27259015_28903104	41
Sudanese	Qatari_1-M02_chr6_27259015_28903104	50
Syrian	Qatari_1-M02_chr6_27259015_28903104	18
Qatari 1	Qatari_1-M02_chr6_27259015_28903104	41
Qatari 2	Qatari_1-M02_chr6_27259015_28903104	54
Yoruban	Qatari_1-M02_chr6_27259015_28903104	1
Afghani	Qatari_1-M02_chr7_121496614_123610558	21
Jordanian	Qatari_1-M02_chr7_121496614_123610558	41
Sudanese	Qatari_1-M02_chr7_121496614_123610558	50
Syrian	Qatari_1-M02_chr7_121496614_123610558	18
Qatari 1	Qatari_1-M02_chr7_121496614_123610558	43
Qatari 2	Qatari_1-M02_chr7_121496614_123610558	54
Yoruban	Qatari_1-M02_chr7_121496614_123610558	1
Afghani	Qatari_1-M03_chr2_134900601_136094958	21
Jordanian	Qatari_1-M03_chr2_134900601_136094958	41
Sudanese	Qatari_1-M03_chr2_134900601_136094958	50
Syrian	Qatari_1-M03_chr2_134900601_136094958	18
Qatari 1	Qatari_1-M03_chr2_134900601_136094958	45
Qatari 2	Qatari_1-M03_chr2_134900601_136094958	54
Yoruban	Qatari_1-M03_chr2_134900601_136094958	1
Afghani	Qatari_1-M03_chr2_177746209_178894959	21
Jordanian	Qatari_1-M03_chr2_177746209_178894959	41
Sudanese	Qatari_1-M03_chr2_177746209_178894959	50
Syrian	Qatari_1-M03_chr2_177746209_178894959	18
Qatari 1	Qatari_1-M03_chr2_177746209_178894959	47
Qatari 2	Qatari_1-M03_chr2_177746209_178894959	54
Yoruban	Qatari_1-M03_chr2_177746209_178894959	1
Afghani	Qatari_1-M03_chr2_80238179_81401332	21
Jordanian	Qatari_1-M03_chr2_80238179_81401332	41
Sudanese	Qatari_1-M03_chr2_80238179_81401332	50
Syrian	Qatari_1-M03_chr2_80238179_81401332	18
Qatari 1	Qatari_1-M03_chr2_80238179_81401332	49
Qatari 2	Qatari_1-M03_chr2_80238179_81401332	54
Yoruban	Qatari_1-M03_chr2_80238179_81401332	1
Afghani	Syrian-M01_chr1_172945438_174454429	21
Jordanian	Syrian-M01_chr1_172945438_174454429	41
Sudanese	Syrian-M01_chr1_172945438_174454429	50
Syrian	Syrian-M01_chr1_172945438_174454429	20
Qatari 1	Syrian-M01_chr1_172945438_174454429	49
Qatari 2	Syrian-M01_chr1_172945438_174454429	54
Yoruban	Syrian-M01_chr1_172945438_174454429	1
Afghani	Syrian-M01_chr16_52220339_53906299	21
Jordanian	Syrian-M01_chr16_52220339_53906299	41
Sudanese	Syrian-M01_chr16_52220339_53906299	50
Syrian	Syrian-M01_chr16_52220339_53906299	22
Qatari 1	Syrian-M01_chr16_52220339_53906299	49
Qatari 2	Syrian-M01_chr16_52220339_53906299	54
Yoruban	Syrian-M01_chr16_52220339_53906299	1
Afghani	Syrian-M01_chr19_58951251_61003766	21
Jordanian	Syrian-M01_chr19_58951251_61003766	41
Sudanese	Syrian-M01_chr19_58951251_61003766	50
Syrian	Syrian-M01_chr19_58951251_61003766	24
Qatari 1	Syrian-M01_chr19_58951251_61003766	49
Qatari 2	Syrian-M01_chr19_58951251_61003766	54
Yoruban	Syrian-M01_chr19_58951251_61003766	1
Afghani	Syrian-M01_chr5_176285608_177654171	21
Jordanian	Syrian-M01_chr5_176285608_177654171	41
Sudanese	Syrian-M01_chr5_176285608_177654171	50
Syrian	Syrian-M01_chr5_176285608_177654171	26
Qatari 1	Syrian-M01_chr5_176285608_177654171	49
Qatari 2	Syrian-M01_chr5_176285608_177654171	54
Yoruban	Syrian-M01_chr5_176285608_177654171	1
Afghani	Syrian-M01_chr5_42642966_44025027	21
Jordanian	Syrian-M01_chr5_42642966_44025027	41
Sudanese	Syrian-M01_chr5_42642966_44025027	50
Syrian	Syrian-M01_chr5_42642966_44025027	28
Qatari 1	Syrian-M01_chr5_42642966_44025027	49
Qatari 2	Syrian-M01_chr5_42642966_44025027	54
Yoruban	Syrian-M01_chr5_42642966_44025027	1
Afghani	Syrian-M01_chr6_102668154_106301016	21
Jordanian	Syrian-M01_chr6_102668154_106301016	41
Sudanese	Syrian-M01_chr6_102668154_106301016	50
Syrian	Syrian-M01_chr6_102668154_106301016	30
Qatari 1	Syrian-M01_chr6_102668154_106301016	49
Qatari 2	Syrian-M01_chr6_102668154_106301016	54
Yoruban	Syrian-M01_chr6_102668154_106301016	1
Afghani	Syrian-M01_chr7_66717226_68213692	21
Jordanian	Syrian-M01_chr7_66717226_68213692	41
Sudanese	Syrian-M01_chr7_66717226_68213692	50
Syrian	Syrian-M01_chr7_66717226_68213692	32
Qatari 1	Syrian-M01_chr7_66717226_68213692	49
Qatari 2	Syrian-M01_chr7_66717226_68213692	54
Yoruban	Syrian-M01_chr7_66717226_68213692	1
Afghani	Syrian-M02_chr1_173272505_174311517	21
Jordanian	Syrian-M02_chr1_173272505_174311517	41
Sudanese	Syrian-M02_chr1_173272505_174311517	50
Syrian	Syrian-M02_chr1_173272505_174311517	34
Qatari 1	Syrian-M02_chr1_173272505_174311517	49
Qatari 2	Syrian-M02_chr1_173272505_174311517	54
Yoruban	Syrian-M02_chr1_173272505_174311517	1
Afghani	Syrian-M02_chr11_14061590_15169910	21
Jordanian	Syrian-M02_chr11_14061590_15169910	41
Sudanese	Syrian-M02_chr11_14061590_15169910	50
Syrian	Syrian-M02_chr11_14061590_15169910	36
Qatari 1	Syrian-M02_chr11_14061590_15169910	49
Qatari 2	Syrian-M02_chr11_14061590_15169910	54
Yoruban	Syrian-M02_chr11_14061590_15169910	1
Afghani	Syrian-M02_chr11_70746289_72652508	21
Jordanian	Syrian-M02_chr11_70746289_72652508	41
Sudanese	Syrian-M02_chr11_70746289_72652508	50
Syrian	Syrian-M02_chr11_70746289_72652508	38
Qatari 1	Syrian-M02_chr11_70746289_72652508	49
Qatari 2	Syrian-M02_chr11_70746289_72652508	54
Yoruban	Syrian-M02_chr11_70746289_72652508	1
Afghani	Syrian-M02_chr3_138823483_139871866	21
Jordanian	Syrian-M02_chr3_138823483_139871866	41
Sudanese	Syrian-M02_chr3_138823483_139871866	50
Syrian	Syrian-M02_chr3_138823483_139871866	40
Qatari 1	Syrian-M02_chr3_138823483_139871866	49
Qatari 2	Syrian-M02_chr3_138823483_139871866	54
Yoruban	Syrian-M02_chr3_138823483_139871866	1
Afghani	Syrian-M03_chr1_172771096_174335312	21
Jordanian	Syrian-M03_chr1_172771096_174335312	41
Sudanese	Syrian-M03_chr1_172771096_174335312	50
Syrian	Syrian-M03_chr1_172771096_174335312	42
Qatari 1	Syrian-M03_chr1_172771096_174335312	49
Qatari 2	Syrian-M03_chr1_172771096_174335312	54
Yoruban	Syrian-M03_chr1_172771096_174335312	1
Afghani	Syrian-M03_chr14_73467343_79775114	21
Jordanian	Syrian-M03_chr14_73467343_79775114	41
Sudanese	Syrian-M03_chr14_73467343_79775114	50
Syrian	Syrian-M03_chr14_73467343_79775114	44
Qatari 1	Syrian-M03_chr14_73467343_79775114	49
Qatari 2	Syrian-M03_chr14_73467343_79775114	54
Yoruban	Syrian-M03_chr14_73467343_79775114	1
Afghani	Syrian-M03_chr3_103646631_104877530	21
Jordanian	Syrian-M03_chr3_103646631_104877530	41
Sudanese	Syrian-M03_chr3_103646631_104877530	50
Syrian	Syrian-M03_chr3_103646631_104877530	46
Qatari 1	Syrian-M03_chr3_103646631_104877530	49
Qatari 2	Syrian-M03_chr3_103646631_104877530	54
Yoruban	Syrian-M03_chr3_103646631_104877530	1
Afghani	Syrian-M03_chr4_25899578_27294502	21
Jordanian	Syrian-M03_chr4_25899578_27294502	41
Sudanese	Syrian-M03_chr4_25899578_27294502	50
Syrian	Syrian-M03_chr4_25899578_27294502	48
Qatari 1	Syrian-M03_chr4_25899578_27294502	49
Qatari 2	Syrian-M03_chr4_25899578_27294502	54
Yoruban	Syrian-M03_chr4_25899578_27294502	1
Afghani	Syrian-M03_chr4_45843679_46958877	21
Jordanian	Syrian-M03_chr4_45843679_46958877	41
Sudanese	Syrian-M03_chr4_45843679_46958877	50
Syrian	Syrian-M03_chr4_45843679_46958877	50
Qatari 1	Syrian-M03_chr4_45843679_46958877	49
Qatari 2	Syrian-M03_chr4_45843679_46958877	54
Yoruban	Syrian-M03_chr4_45843679_46958877	1
Afghani	Syrian-M03_chr7_38703979_41544651	21
Jordanian	Syrian-M03_chr7_38703979_41544651	41
Sudanese	Syrian-M03_chr7_38703979_41544651	50
Syrian	Syrian-M03_chr7_38703979_41544651	52
Qatari 1	Syrian-M03_chr7_38703979_41544651	49
Qatari 2	Syrian-M03_chr7_38703979_41544651	54
Yoruban	Syrian-M03_chr7_38703979_41544651	1
Afghani	Afghani-M01_chr1_172578285_174329797	23
Jordanian	Afghani-M01_chr1_172578285_174329797	41
Sudanese	Afghani-M01_chr1_172578285_174329797	50
Syrian	Afghani-M01_chr1_172578285_174329797	52
Qatari 1	Afghani-M01_chr1_172578285_174329797	49
Qatari 2	Afghani-M01_chr1_172578285_174329797	54
Yoruban	Afghani-M01_chr1_172578285_174329797	1
Afghani	Afghani-M01_chr10_92930769_94482370	25
Jordanian	Afghani-M01_chr10_92930769_94482370	41
Sudanese	Afghani-M01_chr10_92930769_94482370	50
Syrian	Afghani-M01_chr10_92930769_94482370	52
Qatari 1	Afghani-M01_chr10_92930769_94482370	49
Qatari 2	Afghani-M01_chr10_92930769_94482370	54
Yoruban	Afghani-M01_chr10_92930769_94482370	1
Afghani	Afghani-M01_chr20_30304622_33469941	27
Jordanian	Afghani-M01_chr20_30304622_33469941	41
Sudanese	Afghani-M01_chr20_30304622_33469941	50
Syrian	Afghani-M01_chr20_30304622_33469941	52
Qatari 1	Afghani-M01_chr20_30304622_33469941	49
Qatari 2	Afghani-M01_chr20_30304622_33469941	54
Yoruban	Afghani-M01_chr20_30304622_33469941	1
Afghani	Afghani-M02_chr18_14802987_21621730	29
Jordanian	Afghani-M02_chr18_14802987_21621730	41
Sudanese	Afghani-M02_chr18_14802987_21621730	50
Syrian	Afghani-M02_chr18_14802987_21621730	52
Qatari 1	Afghani-M02_chr18_14802987_21621730	49
Qatari 2	Afghani-M02_chr18_14802987_21621730	54
Yoruban	Afghani-M02_chr18_14802987_21621730	1
Afghani	Afghani-M03_chr1_172689574_174353890	31
Jordanian	Afghani-M03_chr1_172689574_174353890	41
Sudanese	Afghani-M03_chr1_172689574_174353890	50
Syrian	Afghani-M03_chr1_172689574_174353890	52
Qatari 1	Afghani-M03_chr1_172689574_174353890	49
Qatari 2	Afghani-M03_chr1_172689574_174353890	54
Yoruban	Afghani-M03_chr1_172689574_174353890	1
Afghani	Afghani-M03_chr1_50884467_52294097	33
Jordanian	Afghani-M03_chr1_50884467_52294097	41
Sudanese	Afghani-M03_chr1_50884467_52294097	50
Syrian	Afghani-M03_chr1_50884467_52294097	52
Qatari 1	Afghani-M03_chr1_50884467_52294097	49
Qatari 2	Afghani-M03_chr1_50884467_52294097	54
Yoruban	Afghani-M03_chr1_50884467_52294097	1
Afghani	Afghani-M03_chr1_91864236_93461887	35
Jordanian	Afghani-M03_chr1_91864236_93461887	41
Sudanese	Afghani-M03_chr1_91864236_93461887	50
Syrian	Afghani-M03_chr1_91864236_93461887	52
Qatari 1	Afghani-M03_chr1_91864236_93461887	49
Qatari 2	Afghani-M03_chr1_91864236_93461887	54
Yoruban	Afghani-M03_chr1_91864236_93461887	1
Afghani	Afghani-M03_chr12_99406313_100427905	37
Jordanian	Afghani-M03_chr12_99406313_100427905	41
Sudanese	Afghani-M03_chr12_99406313_100427905	50
Syrian	Afghani-M03_chr12_99406313_100427905	52
Qatari 1	Afghani-M03_chr12_99406313_100427905	49
Qatari 2	Afghani-M03_chr12_99406313_100427905	54
Yoruban	Afghani-M03_chr12_99406313_100427905	1
Afghani	Afghani-M03_chr16_74643855_75809225	39
Jordanian	Afghani-M03_chr16_74643855_75809225	41
Sudanese	Afghani-M03_chr16_74643855_75809225	50
Syrian	Afghani-M03_chr16_74643855_75809225	52
Qatari 1	Afghani-M03_chr16_74643855_75809225	49
Qatari 2	Afghani-M03_chr16_74643855_75809225	54
Yoruban	Afghani-M03_chr16_74643855_75809225	1
Afghani	Afghani-M03_chr18_3025477_5767764	41
Jordanian	Afghani-M03_chr18_3025477_5767764	41
Sudanese	Afghani-M03_chr18_3025477_5767764	50
Syrian	Afghani-M03_chr18_3025477_5767764	52
Qatari 1	Afghani-M03_chr18_3025477_5767764	49
Qatari 2	Afghani-M03_chr18_3025477_5767764	54
Yoruban	Afghani-M03_chr18_3025477_5767764	1
Afghani	Afghani-M03_chr2_72009790_73901059	43
Jordanian	Afghani-M03_chr2_72009790_73901059	41
Sudanese	Afghani-M03_chr2_72009790_73901059	50
Syrian	Afghani-M03_chr2_72009790_73901059	52
Qatari 1	Afghani-M03_chr2_72009790_73901059	49
Qatari 2	Afghani-M03_chr2_72009790_73901059	54
Yoruban	Afghani-M03_chr2_72009790_73901059	1
Afghani	Afghani-M03_chr20_30301576_33582888	45
Jordanian	Afghani-M03_chr20_30301576_33582888	41
Sudanese	Afghani-M03_chr20_30301576_33582888	50
Syrian	Afghani-M03_chr20_30301576_33582888	52
Qatari 1	Afghani-M03_chr20_30301576_33582888	49
Qatari 2	Afghani-M03_chr20_30301576_33582888	54
Yoruban	Afghani-M03_chr20_30301576_33582888	1
Afghani	Afghani-M03_chr3_141077706_142105912	47
Jordanian	Afghani-M03_chr3_141077706_142105912	41
Sudanese	Afghani-M03_chr3_141077706_142105912	50
Syrian	Afghani-M03_chr3_141077706_142105912	52
Qatari 1	Afghani-M03_chr3_141077706_142105912	49
Qatari 2	Afghani-M03_chr3_141077706_142105912	54
Yoruban	Afghani-M03_chr3_141077706_142105912	1
Afghani	Afghani-M03_chr9_16440673_19532015	49
Jordanian	Afghani-M03_chr9_16440673_19532015	41
Sudanese	Afghani-M03_chr9_16440673_19532015	50
Syrian	Afghani-M03_chr9_16440673_19532015	52
Qatari 1	Afghani-M03_chr9_16440673_19532015	49
Qatari 2	Afghani-M03_chr9_16440673_19532015	54
Yoruban	Afghani-M03_chr9_16440673_19532015	1
Afghani	NA192-M01_chr1_172768596_174390813	49
Jordanian	NA192-M01_chr1_172768596_174390813	41
Sudanese	NA192-M01_chr1_172768596_174390813	50
Syrian	NA192-M01_chr1_172768596_174390813	52
Qatari 1	NA192-M01_chr1_172768596_174390813	49
Qatari 2	NA192-M01_chr1_172768596_174390813	54
Yoruban	NA192-M01_chr1_172768596_174390813	3
Afghani	NA192-M03_chr14_60454451_61720441	49
Jordanian	NA192-M03_chr14_60454451_61720441	41
Sudanese	NA192-M03_chr14_60454451_61720441	50
Syrian	NA192-M03_chr14_60454451_61720441	52
Qatari 1	NA192-M03_chr14_60454451_61720441	49
Qatari 2	NA192-M03_chr14_60454451_61720441	54
Yoruban	NA192-M03_chr14_60454451_61720441	5
Afghani	Jordanian-M02_chr1_235448582_237951345	49
Jordanian	Jordanian-M02_chr1_235448582_237951345	44
Sudanese	Jordanian-M02_chr1_235448582_237951345	50
Syrian	Jordanian-M02_chr1_235448582_237951345	52
Qatari 1	Jordanian-M02_chr1_235448582_237951345	49
Qatari 2	Jordanian-M02_chr1_235448582_237951345	54
Yoruban	Jordanian-M02_chr1_235448582_237951345	5
Afghani	Jordanian-M02_chr17_65253961_66264064	49
Jordanian	Jordanian-M02_chr17_65253961_66264064	47
Sudanese	Jordanian-M02_chr17_65253961_66264064	50
Syrian	Jordanian-M02_chr17_65253961_66264064	52
Qatari 1	Jordanian-M02_chr17_65253961_66264064	49
Qatari 2	Jordanian-M02_chr17_65253961_66264064	54
Yoruban	Jordanian-M02_chr17_65253961_66264064	5
Afghani	Jordanian-M02_chr19_7978537_9099296	49
Jordanian	Jordanian-M02_chr19_7978537_9099296	50
Sudanese	Jordanian-M02_chr19_7978537_9099296	50
Syrian	Jordanian-M02_chr19_7978537_9099296	52
Qatari 1	Jordanian-M02_chr19_7978537_9099296	49
Qatari 2	Jordanian-M02_chr19_7978537_9099296	54
Yoruban	Jordanian-M02_chr19_7978537_9099296	5
Afghani	Jordanian-M02_chr20_899225_1966821	49
Jordanian	Jordanian-M02_chr20_899225_1966821	53
Sudanese	Jordanian-M02_chr20_899225_1966821	50
Syrian	Jordanian-M02_chr20_899225_1966821	52
Qatari 1	Jordanian-M02_chr20_899225_1966821	49
Qatari 2	Jordanian-M02_chr20_899225_1966821	54
Yoruban	Jordanian-M02_chr20_899225_1966821	5
Afghani	Sudanese-M01_chr13_76067560_78052655	49
Jordanian	Sudanese-M01_chr13_76067560_78052655	53
Sudanese	Sudanese-M01_chr13_76067560_78052655	53
Syrian	Sudanese-M01_chr13_76067560_78052655	52
Qatari 1	Sudanese-M01_chr13_76067560_78052655	49
Qatari 2	Sudanese-M01_chr13_76067560_78052655	54
Yoruban	Sudanese-M01_chr13_76067560_78052655	5
Afghani	Sudanese-M01_chr17_31165961_32446057	49
Jordanian	Sudanese-M01_chr17_31165961_32446057	53
Sudanese	Sudanese-M01_chr17_31165961_32446057	56
Syrian	Sudanese-M01_chr17_31165961_32446057	52
Qatari 1	Sudanese-M01_chr17_31165961_32446057	49
Qatari 2	Sudanese-M01_chr17_31165961_32446057	54
Yoruban	Sudanese-M01_chr17_31165961_32446057	5
Afghani	Sudanese-M01_chr5_79487965_83337597	49
Jordanian	Sudanese-M01_chr5_79487965_83337597	53
Sudanese	Sudanese-M01_chr5_79487965_83337597	59
Syrian	Sudanese-M01_chr5_79487965_83337597	52
Qatari 1	Sudanese-M01_chr5_79487965_83337597	49
Qatari 2	Sudanese-M01_chr5_79487965_83337597	54
Yoruban	Sudanese-M01_chr5_79487965_83337597	5
Afghani	Sudanese-M02_chr17_31165961_32446057	49
Jordanian	Sudanese-M02_chr17_31165961_32446057	53
Sudanese	Sudanese-M02_chr17_31165961_32446057	62
Syrian	Sudanese-M02_chr17_31165961_32446057	52
Qatari 1	Sudanese-M02_chr17_31165961_32446057	49
Qatari 2	Sudanese-M02_chr17_31165961_32446057	54
Yoruban	Sudanese-M02_chr17_31165961_32446057	5
Afghani	Sudanese-M02_chr7_78040457_81840934	49
Jordanian	Sudanese-M02_chr7_78040457_81840934	53
Sudanese	Sudanese-M02_chr7_78040457_81840934	65
Syrian	Sudanese-M02_chr7_78040457_81840934	52
Qatari 1	Sudanese-M02_chr7_78040457_81840934	49
Qatari 2	Sudanese-M02_chr7_78040457_81840934	54
Yoruban	Sudanese-M02_chr7_78040457_81840934	5
Afghani	Sudanese-M03_chr16_52220339_54216604	49
Jordanian	Sudanese-M03_chr16_52220339_54216604	53
Sudanese	Sudanese-M03_chr16_52220339_54216604	68
Syrian	Sudanese-M03_chr16_52220339_54216604	52
Qatari 1	Sudanese-M03_chr16_52220339_54216604	49
Qatari 2	Sudanese-M03_chr16_52220339_54216604	54
Yoruban	Sudanese-M03_chr16_52220339_54216604	5
Afghani	Sudanese-M03_chr19_15155794_16208042	49
Jordanian	Sudanese-M03_chr19_15155794_16208042	53
Sudanese	Sudanese-M03_chr19_15155794_16208042	71
Syrian	Sudanese-M03_chr19_15155794_16208042	52
Qatari 1	Sudanese-M03_chr19_15155794_16208042	49
Qatari 2	Sudanese-M03_chr19_15155794_16208042	54
Yoruban	Sudanese-M03_chr19_15155794_16208042	5
Afghani	Sudanese-M03_chr3_197754936_199151240	49
Jordanian	Sudanese-M03_chr3_197754936_199151240	53
Sudanese	Sudanese-M03_chr3_197754936_199151240	74
Syrian	Sudanese-M03_chr3_197754936_199151240	52
Qatari 1	Sudanese-M03_chr3_197754936_199151240	49
Qatari 2	Sudanese-M03_chr3_197754936_199151240	54
Yoruban	Sudanese-M03_chr3_197754936_199151240	5
Afghani	Sudanese-M03_chr4_116233188_120739565	49
Jordanian	Sudanese-M03_chr4_116233188_120739565	53
Sudanese	Sudanese-M03_chr4_116233188_120739565	77
Syrian	Sudanese-M03_chr4_116233188_120739565	52
Qatari 1	Sudanese-M03_chr4_116233188_120739565	49
Qatari 2	Sudanese-M03_chr4_116233188_120739565	54
Yoruban	Sudanese-M03_chr4_116233188_120739565	5
Afghani	Qatari_2-M01_chr1_222782146_224632058	49
Jordanian	Qatari_2-M01_chr1_222782146_224632058	53
Sudanese	Qatari_2-M01_chr1_222782146_224632058	77
Syrian	Qatari_2-M01_chr1_222782146_224632058	52
Qatari 1	Qatari_2-M01_chr1_222782146_224632058	49
Qatari 2	Qatari_2-M01_chr1_222782146_224632058	57
Yoruban	Qatari_2-M01_chr1_222782146_224632058	5
Afghani	Qatari_2-M01_chr8_59233257_61519121	49
Jordanian	Qatari_2-M01_chr8_59233257_61519121	53
Sudanese	Qatari_2-M01_chr8_59233257_61519121	77
Syrian	Qatari_2-M01_chr8_59233257_61519121	52
Qatari 1	Qatari_2-M01_chr8_59233257_61519121	49
Qatari 2	Qatari_2-M01_chr8_59233257_61519121	60
Yoruban	Qatari_2-M01_chr8_59233257_61519121	5
Afghani	Qatari_2-M02_chr1_44841919_46312250	49
Jordanian	Qatari_2-M02_chr1_44841919_46312250	53
Sudanese	Qatari_2-M02_chr1_44841919_46312250	77
Syrian	Qatari_2-M02_chr1_44841919_46312250	52
Qatari 1	Qatari_2-M02_chr1_44841919_46312250	49
Qatari 2	Qatari_2-M02_chr1_44841919_46312250	63
Yoruban	Qatari_2-M02_chr1_44841919_46312250	5
Afghani	Qatari_2-M03_chr1_222784551_224619198	49
Jordanian	Qatari_2-M03_chr1_222784551_224619198	53
Sudanese	Qatari_2-M03_chr1_222784551_224619198	77
Syrian	Qatari_2-M03_chr1_222784551_224619198	52
Qatari 1	Qatari_2-M03_chr1_222784551_224619198	49
Qatari 2	Qatari_2-M03_chr1_222784551_224619198	66
Yoruban	Qatari_2-M03_chr1_222784551_224619198	5
Afghani	Qatari_2-M03_chr3_11130234_13203768	49
Jordanian	Qatari_2-M03_chr3_11130234_13203768	53
Sudanese	Qatari_2-M03_chr3_11130234_13203768	77
Syrian	Qatari_2-M03_chr3_11130234_13203768	52
Qatari 1	Qatari_2-M03_chr3_11130234_13203768	49
Qatari 2	Qatari_2-M03_chr3_11130234_13203768	69
Yoruban	Qatari_2-M03_chr3_11130234_13203768	5
Afghani	Qatari_1-M01_chr12_111377763_112419726	49
Jordanian	Qatari_1-M01_chr12_111377763_112419726	53
Sudanese	Qatari_1-M01_chr12_111377763_112419726	77
Syrian	Qatari_1-M01_chr12_111377763_112419726	52
Qatari 1	Qatari_1-M01_chr12_111377763_112419726	52
Qatari 2	Qatari_1-M01_chr12_111377763_112419726	69
Yoruban	Qatari_1-M01_chr12_111377763_112419726	5
Afghani	Qatari_1-M02_chr1_234211251_236118344	49
Jordanian	Qatari_1-M02_chr1_234211251_236118344	53
Sudanese	Qatari_1-M02_chr1_234211251_236118344	77
Syrian	Qatari_1-M02_chr1_234211251_236118344	52
Qatari 1	Qatari_1-M02_chr1_234211251_236118344	55
Qatari 2	Qatari_1-M02_chr1_234211251_236118344	69
Yoruban	Qatari_1-M02_chr1_234211251_236118344	5
Afghani	Qatari_1-M02_chr1_48563154_51695548	49
Jordanian	Qatari_1-M02_chr1_48563154_51695548	53
Sudanese	Qatari_1-M02_chr1_48563154_51695548	77
Syrian	Qatari_1-M02_chr1_48563154_51695548	52
Qatari 1	Qatari_1-M02_chr1_48563154_51695548	58
Qatari 2	Qatari_1-M02_chr1_48563154_51695548	69
Yoruban	Qatari_1-M02_chr1_48563154_51695548	5
Afghani	Qatari_1-M02_chr11_14321546_16230632	49
Jordanian	Qatari_1-M02_chr11_14321546_16230632	53
Sudanese	Qatari_1-M02_chr11_14321546_16230632	77
Syrian	Qatari_1-M02_chr11_14321546_16230632	52
Qatari 1	Qatari_1-M02_chr11_14321546_16230632	61
Qatari 2	Qatari_1-M02_chr11_14321546_16230632	69
Yoruban	Qatari_1-M02_chr11_14321546_16230632	5
Afghani	Qatari_1-M02_chr6_7530_3802701	49
Jordanian	Qatari_1-M02_chr6_7530_3802701	53
Sudanese	Qatari_1-M02_chr6_7530_3802701	77
Syrian	Qatari_1-M02_chr6_7530_3802701	52
Qatari 1	Qatari_1-M02_chr6_7530_3802701	64
Qatari 2	Qatari_1-M02_chr6_7530_3802701	69
Yoruban	Qatari_1-M02_chr6_7530_3802701	5
Afghani	Qatari_1-M03_chr1_223364406_224682338	49
Jordanian	Qatari_1-M03_chr1_223364406_224682338	53
Sudanese	Qatari_1-M03_chr1_223364406_224682338	77
Syrian	Qatari_1-M03_chr1_223364406_224682338	52
Qatari 1	Qatari_1-M03_chr1_223364406_224682338	67
Qatari 2	Qatari_1-M03_chr1_223364406_224682338	69
Yoruban	Qatari_1-M03_chr1_223364406_224682338	5
Afghani	Qatari_1-M03_chr2_165740926_167068106	49
Jordanian	Qatari_1-M03_chr2_165740926_167068106	53
Sudanese	Qatari_1-M03_chr2_165740926_167068106	77
Syrian	Qatari_1-M03_chr2_165740926_167068106	52
Qatari 1	Qatari_1-M03_chr2_165740926_167068106	70
Qatari 2	Qatari_1-M03_chr2_165740926_167068106	69
Yoruban	Qatari_1-M03_chr2_165740926_167068106	5
Afghani	Qatari_1-M03_chr3_144591739_146195154	49
Jordanian	Qatari_1-M03_chr3_144591739_146195154	53
Sudanese	Qatari_1-M03_chr3_144591739_146195154	77
Syrian	Qatari_1-M03_chr3_144591739_146195154	52
Qatari 1	Qatari_1-M03_chr3_144591739_146195154	73
Qatari 2	Qatari_1-M03_chr3_144591739_146195154	69
Yoruban	Qatari_1-M03_chr3_144591739_146195154	5
Afghani	Qatari_1-M03_chr6_34398738_35469319	49
Jordanian	Qatari_1-M03_chr6_34398738_35469319	53
Sudanese	Qatari_1-M03_chr6_34398738_35469319	77
Syrian	Qatari_1-M03_chr6_34398738_35469319	52
Qatari 1	Qatari_1-M03_chr6_34398738_35469319	76
Qatari 2	Qatari_1-M03_chr6_34398738_35469319	69
Yoruban	Qatari_1-M03_chr6_34398738_35469319	5
Afghani	Syrian-M01_chr1_50000569_51478958	49
Jordanian	Syrian-M01_chr1_50000569_51478958	53
Sudanese	Syrian-M01_chr1_50000569_51478958	77
Syrian	Syrian-M01_chr1_50000569_51478958	55
Qatari 1	Syrian-M01_chr1_50000569_51478958	76
Qatari 2	Syrian-M01_chr1_50000569_51478958	69
Yoruban	Syrian-M01_chr1_50000569_51478958	5
Afghani	Syrian-M01_chr2_96575150_97900514	49
Jordanian	Syrian-M01_chr2_96575150_97900514	53
Sudanese	Syrian-M01_chr2_96575150_97900514	77
Syrian	Syrian-M01_chr2_96575150_97900514	58
Qatari 1	Syrian-M01_chr2_96575150_97900514	76
Qatari 2	Syrian-M01_chr2_96575150_97900514	69
Yoruban	Syrian-M01_chr2_96575150_97900514	5
Afghani	Syrian-M01_chr22_38568205_39697380	49
Jordanian	Syrian-M01_chr22_38568205_39697380	53
Sudanese	Syrian-M01_chr22_38568205_39697380	77
Syrian	Syrian-M01_chr22_38568205_39697380	61
Qatari 1	Syrian-M01_chr22_38568205_39697380	76
Qatari 2	Syrian-M01_chr22_38568205_39697380	69
Yoruban	Syrian-M01_chr22_38568205_39697380	5
Afghani	Syrian-M02_chr18_15329938_21888503	49
Jordanian	Syrian-M02_chr18_15329938_21888503	53
Sudanese	Syrian-M02_chr18_15329938_21888503	77
Syrian	Syrian-M02_chr18_15329938_21888503	64
Qatari 1	Syrian-M02_chr18_15329938_21888503	76
Qatari 2	Syrian-M02_chr18_15329938_21888503	69
Yoruban	Syrian-M02_chr18_15329938_21888503	5
Afghani	Syrian-M02_chr3_46866382_48027838	49
Jordanian	Syrian-M02_chr3_46866382_48027838	53
Sudanese	Syrian-M02_chr3_46866382_48027838	77
Syrian	Syrian-M02_chr3_46866382_48027838	67
Qatari 1	Syrian-M02_chr3_46866382_48027838	76
Qatari 2	Syrian-M02_chr3_46866382_48027838	69
Yoruban	Syrian-M02_chr3_46866382_48027838	5
Afghani	Afghani-M02_chr2_85793370_86839085	52
Jordanian	Afghani-M02_chr2_85793370_86839085	53
Sudanese	Afghani-M02_chr2_85793370_86839085	77
Syrian	Afghani-M02_chr2_85793370_86839085	67
Qatari 1	Afghani-M02_chr2_85793370_86839085	76
Qatari 2	Afghani-M02_chr2_85793370_86839085	69
Yoruban	Afghani-M02_chr2_85793370_86839085	5
Afghani	Afghani-M03_chr22_7835776_18735272	55
Jordanian	Afghani-M03_chr22_7835776_18735272	53
Sudanese	Afghani-M03_chr22_7835776_18735272	77
Syrian	Afghani-M03_chr22_7835776_18735272	67
Qatari 1	Afghani-M03_chr22_7835776_18735272	76
Qatari 2	Afghani-M03_chr22_7835776_18735272	69
Yoruban	Afghani-M03_chr22_7835776_18735272	5
Afghani	Afghani-M03_chr9_48686_4974024	58
Jordanian	Afghani-M03_chr9_48686_4974024	53
Sudanese	Afghani-M03_chr9_48686_4974024	77
Syrian	Afghani-M03_chr9_48686_4974024	67
Qatari 1	Afghani-M03_chr9_48686_4974024	76
Qatari 2	Afghani-M03_chr9_48686_4974024	69
Yoruban	Afghani-M03_chr9_48686_4974024	5
Afghani	NA192-M03_chr2_171672313_172921276	58
Jordanian	NA192-M03_chr2_171672313_172921276	53
Sudanese	NA192-M03_chr2_171672313_172921276	77
Syrian	NA192-M03_chr2_171672313_172921276	67
Qatari 1	NA192-M03_chr2_171672313_172921276	76
Qatari 2	NA192-M03_chr2_171672313_172921276	69
Yoruban	NA192-M03_chr2_171672313_172921276	8
Afghani	Jordanian-M02_chr3_132275882_133798504	58
Jordanian	Jordanian-M02_chr3_132275882_133798504	57
Sudanese	Jordanian-M02_chr3_132275882_133798504	77
Syrian	Jordanian-M02_chr3_132275882_133798504	67
Qatari 1	Jordanian-M02_chr3_132275882_133798504	76
Qatari 2	Jordanian-M02_chr3_132275882_133798504	69
Yoruban	Jordanian-M02_chr3_132275882_133798504	8
Afghani	Jordanian-M03_chr1_112760695_114127985	58
Jordanian	Jordanian-M03_chr1_112760695_114127985	61
Sudanese	Jordanian-M03_chr1_112760695_114127985	77
Syrian	Jordanian-M03_chr1_112760695_114127985	67
Qatari 1	Jordanian-M03_chr1_112760695_114127985	76
Qatari 2	Jordanian-M03_chr1_112760695_114127985	69
Yoruban	Jordanian-M03_chr1_112760695_114127985	8
Afghani	Jordanian-M03_chr20_43847062_46122442	58
Jordanian	Jordanian-M03_chr20_43847062_46122442	65
Sudanese	Jordanian-M03_chr20_43847062_46122442	77
Syrian	Jordanian-M03_chr20_43847062_46122442	67
Qatari 1	Jordanian-M03_chr20_43847062_46122442	76
Qatari 2	Jordanian-M03_chr20_43847062_46122442	69
Yoruban	Jordanian-M03_chr20_43847062_46122442	8
Afghani	Jordanian-M03_chr4_105596554_106946719	58
Jordanian	Jordanian-M03_chr4_105596554_106946719	69
Sudanese	Jordanian-M03_chr4_105596554_106946719	77
Syrian	Jordanian-M03_chr4_105596554_106946719	67
Qatari 1	Jordanian-M03_chr4_105596554_106946719	76
Qatari 2	Jordanian-M03_chr4_105596554_106946719	69
Yoruban	Jordanian-M03_chr4_105596554_106946719	8
Afghani	Sudanese-M01_chr1_76883858_78609601	58
Jordanian	Sudanese-M01_chr1_76883858_78609601	69
Sudanese	Sudanese-M01_chr1_76883858_78609601	81
Syrian	Sudanese-M01_chr1_76883858_78609601	67
Qatari 1	Sudanese-M01_chr1_76883858_78609601	76
Qatari 2	Sudanese-M01_chr1_76883858_78609601	69
Yoruban	Sudanese-M01_chr1_76883858_78609601	8
Afghani	Sudanese-M01_chr16_93167749_95413354	58
Jordanian	Sudanese-M01_chr16_93167749_95413354	69
Sudanese	Sudanese-M01_chr16_93167749_95413354	85
Syrian	Sudanese-M01_chr16_93167749_95413354	67
Qatari 1	Sudanese-M01_chr16_93167749_95413354	76
Qatari 2	Sudanese-M01_chr16_93167749_95413354	69
Yoruban	Sudanese-M01_chr16_93167749_95413354	8
Afghani	Sudanese-M01_chr20_37019304_38152041	58
Jordanian	Sudanese-M01_chr20_37019304_38152041	69
Sudanese	Sudanese-M01_chr20_37019304_38152041	89
Syrian	Sudanese-M01_chr20_37019304_38152041	67
Qatari 1	Sudanese-M01_chr20_37019304_38152041	76
Qatari 2	Sudanese-M01_chr20_37019304_38152041	69
Yoruban	Sudanese-M01_chr20_37019304_38152041	8
Afghani	Sudanese-M02_chr15_52393300_54930970	58
Jordanian	Sudanese-M02_chr15_52393300_54930970	69
Sudanese	Sudanese-M02_chr15_52393300_54930970	93
Syrian	Sudanese-M02_chr15_52393300_54930970	67
Qatari 1	Sudanese-M02_chr15_52393300_54930970	76
Qatari 2	Sudanese-M02_chr15_52393300_54930970	69
Yoruban	Sudanese-M02_chr15_52393300_54930970	8
Afghani	Sudanese-M02_chr2_232634662_233673968	58
Jordanian	Sudanese-M02_chr2_232634662_233673968	69
Sudanese	Sudanese-M02_chr2_232634662_233673968	97
Syrian	Sudanese-M02_chr2_232634662_233673968	67
Qatari 1	Sudanese-M02_chr2_232634662_233673968	76
Qatari 2	Sudanese-M02_chr2_232634662_233673968	69
Yoruban	Sudanese-M02_chr2_232634662_233673968	8
Afghani	Sudanese-M03_chr15_47790623_50031941	58
Jordanian	Sudanese-M03_chr15_47790623_50031941	69
Sudanese	Sudanese-M03_chr15_47790623_50031941	101
Syrian	Sudanese-M03_chr15_47790623_50031941	67
Qatari 1	Sudanese-M03_chr15_47790623_50031941	76
Qatari 2	Sudanese-M03_chr15_47790623_50031941	69
Yoruban	Sudanese-M03_chr15_47790623_50031941	8
Afghani	Sudanese-M03_chr17_30260076_31423187	58
Jordanian	Sudanese-M03_chr17_30260076_31423187	69
Sudanese	Sudanese-M03_chr17_30260076_31423187	105
Syrian	Sudanese-M03_chr17_30260076_31423187	67
Qatari 1	Sudanese-M03_chr17_30260076_31423187	76
Qatari 2	Sudanese-M03_chr17_30260076_31423187	69
Yoruban	Sudanese-M03_chr17_30260076_31423187	8
Afghani	Qatari_2-M01_chr9_132565759_133759766	58
Jordanian	Qatari_2-M01_chr9_132565759_133759766	69
Sudanese	Qatari_2-M01_chr9_132565759_133759766	105
Syrian	Qatari_2-M01_chr9_132565759_133759766	67
Qatari 1	Qatari_2-M01_chr9_132565759_133759766	76
Qatari 2	Qatari_2-M01_chr9_132565759_133759766	73
Yoruban	Qatari_2-M01_chr9_132565759_133759766	8
Afghani	Qatari_2-M02_chr7_82570315_87078800	58
Jordanian	Qatari_2-M02_chr7_82570315_87078800	69
Sudanese	Qatari_2-M02_chr7_82570315_87078800	105
Syrian	Qatari_2-M02_chr7_82570315_87078800	67
Qatari 1	Qatari_2-M02_chr7_82570315_87078800	76
Qatari 2	Qatari_2-M02_chr7_82570315_87078800	77
Yoruban	Qatari_2-M02_chr7_82570315_87078800	8
Afghani	Qatari_2-M03_chr1_235330677_238863085	58
Jordanian	Qatari_2-M03_chr1_235330677_238863085	69
Sudanese	Qatari_2-M03_chr1_235330677_238863085	105
Syrian	Qatari_2-M03_chr1_235330677_238863085	67
Qatari 1	Qatari_2-M03_chr1_235330677_238863085	76
Qatari 2	Qatari_2-M03_chr1_235330677_238863085	81
Yoruban	Qatari_2-M03_chr1_235330677_238863085	8
Afghani	Qatari_2-M03_chr10_31639866_33396603	58
Jordanian	Qatari_2-M03_chr10_31639866_33396603	69
Sudanese	Qatari_2-M03_chr10_31639866_33396603	105
Syrian	Qatari_2-M03_chr10_31639866_33396603	67
Qatari 1	Qatari_2-M03_chr10_31639866_33396603	76
Qatari 2	Qatari_2-M03_chr10_31639866_33396603	85
Yoruban	Qatari_2-M03_chr10_31639866_33396603	8
Afghani	Qatari_2-M03_chr16_72686813_74194976	58
Jordanian	Qatari_2-M03_chr16_72686813_74194976	69
Sudanese	Qatari_2-M03_chr16_72686813_74194976	105
Syrian	Qatari_2-M03_chr16_72686813_74194976	67
Qatari 1	Qatari_2-M03_chr16_72686813_74194976	76
Qatari 2	Qatari_2-M03_chr16_72686813_74194976	89
Yoruban	Qatari_2-M03_chr16_72686813_74194976	8
Afghani	Qatari_2-M03_chr8_42406664_43461541	58
Jordanian	Qatari_2-M03_chr8_42406664_43461541	69
Sudanese	Qatari_2-M03_chr8_42406664_43461541	105
Syrian	Qatari_2-M03_chr8_42406664_43461541	67
Qatari 1	Qatari_2-M03_chr8_42406664_43461541	76
Qatari 2	Qatari_2-M03_chr8_42406664_43461541	93
Yoruban	Qatari_2-M03_chr8_42406664_43461541	8
Afghani	Qatari_2-M03_chr9_132552499_134122316	58
Jordanian	Qatari_2-M03_chr9_132552499_134122316	69
Sudanese	Qatari_2-M03_chr9_132552499_134122316	105
Syrian	Qatari_2-M03_chr9_132552499_134122316	67
Qatari 1	Qatari_2-M03_chr9_132552499_134122316	76
Qatari 2	Qatari_2-M03_chr9_132552499_134122316	97
Yoruban	Qatari_2-M03_chr9_132552499_134122316	8
Afghani	Qatari_1-M01_chr17_30451310_31548172	58
Jordanian	Qatari_1-M01_chr17_30451310_31548172	69
Sudanese	Qatari_1-M01_chr17_30451310_31548172	105
Syrian	Qatari_1-M01_chr17_30451310_31548172	67
Qatari 1	Qatari_1-M01_chr17_30451310_31548172	80
Qatari 2	Qatari_1-M01_chr17_30451310_31548172	97
Yoruban	Qatari_1-M01_chr17_30451310_31548172	8
Afghani	Qatari_1-M02_chr1_228714227_234167399	58
Jordanian	Qatari_1-M02_chr1_228714227_234167399	69
Sudanese	Qatari_1-M02_chr1_228714227_234167399	105
Syrian	Qatari_1-M02_chr1_228714227_234167399	67
Qatari 1	Qatari_1-M02_chr1_228714227_234167399	84
Qatari 2	Qatari_1-M02_chr1_228714227_234167399	97
Yoruban	Qatari_1-M02_chr1_228714227_234167399	8
Afghani	Qatari_1-M02_chr2_145479498_150349096	58
Jordanian	Qatari_1-M02_chr2_145479498_150349096	69
Sudanese	Qatari_1-M02_chr2_145479498_150349096	105
Syrian	Qatari_1-M02_chr2_145479498_150349096	67
Qatari 1	Qatari_1-M02_chr2_145479498_150349096	88
Qatari 2	Qatari_1-M02_chr2_145479498_150349096	97
Yoruban	Qatari_1-M02_chr2_145479498_150349096	8
Afghani	Qatari_1-M02_chr2_60711326_61928104	58
Jordanian	Qatari_1-M02_chr2_60711326_61928104	69
Sudanese	Qatari_1-M02_chr2_60711326_61928104	105
Syrian	Qatari_1-M02_chr2_60711326_61928104	67
Qatari 1	Qatari_1-M02_chr2_60711326_61928104	92
Qatari 2	Qatari_1-M02_chr2_60711326_61928104	97
Yoruban	Qatari_1-M02_chr2_60711326_61928104	8
Afghani	Qatari_1-M02_chr3_62738031_65710334	58
Jordanian	Qatari_1-M02_chr3_62738031_65710334	69
Sudanese	Qatari_1-M02_chr3_62738031_65710334	105
Syrian	Qatari_1-M02_chr3_62738031_65710334	67
Qatari 1	Qatari_1-M02_chr3_62738031_65710334	96
Qatari 2	Qatari_1-M02_chr3_62738031_65710334	97
Yoruban	Qatari_1-M02_chr3_62738031_65710334	8
Afghani	Qatari_1-M02_chr7_155890329_158977200	58
Jordanian	Qatari_1-M02_chr7_155890329_158977200	69
Sudanese	Qatari_1-M02_chr7_155890329_158977200	105
Syrian	Qatari_1-M02_chr7_155890329_158977200	67
Qatari 1	Qatari_1-M02_chr7_155890329_158977200	100
Qatari 2	Qatari_1-M02_chr7_155890329_158977200	97
Yoruban	Qatari_1-M02_chr7_155890329_158977200	8
Afghani	Qatari_1-M03_chr1_44545639_46046731	58
Jordanian	Qatari_1-M03_chr1_44545639_46046731	69
Sudanese	Qatari_1-M03_chr1_44545639_46046731	105
Syrian	Qatari_1-M03_chr1_44545639_46046731	67
Qatari 1	Qatari_1-M03_chr1_44545639_46046731	104
Qatari 2	Qatari_1-M03_chr1_44545639_46046731	97
Yoruban	Qatari_1-M03_chr1_44545639_46046731	8
Afghani	Qatari_1-M03_chr2_128073244_129103793	58
Jordanian	Qatari_1-M03_chr2_128073244_129103793	69
Sudanese	Qatari_1-M03_chr2_128073244_129103793	105
Syrian	Qatari_1-M03_chr2_128073244_129103793	67
Qatari 1	Qatari_1-M03_chr2_128073244_129103793	108
Qatari 2	Qatari_1-M03_chr2_128073244_129103793	97
Yoruban	Qatari_1-M03_chr2_128073244_129103793	8
Afghani	Qatari_1-M03_chr2_23562324_24803294	58
Jordanian	Qatari_1-M03_chr2_23562324_24803294	69
Sudanese	Qatari_1-M03_chr2_23562324_24803294	105
Syrian	Qatari_1-M03_chr2_23562324_24803294	67
Qatari 1	Qatari_1-M03_chr2_23562324_24803294	112
Qatari 2	Qatari_1-M03_chr2_23562324_24803294	97
Yoruban	Qatari_1-M03_chr2_23562324_24803294	8
Afghani	Syrian-M01_chr12_111141506_112363376	58
Jordanian	Syrian-M01_chr12_111141506_112363376	69
Sudanese	Syrian-M01_chr12_111141506_112363376	105
Syrian	Syrian-M01_chr12_111141506_112363376	71
Qatari 1	Syrian-M01_chr12_111141506_112363376	112
Qatari 2	Syrian-M01_chr12_111141506_112363376	97
Yoruban	Syrian-M01_chr12_111141506_112363376	8
Afghani	Syrian-M01_chr5_146457740_147633593	58
Jordanian	Syrian-M01_chr5_146457740_147633593	69
Sudanese	Syrian-M01_chr5_146457740_147633593	105
Syrian	Syrian-M01_chr5_146457740_147633593	75
Qatari 1	Syrian-M01_chr5_146457740_147633593	112
Qatari 2	Syrian-M01_chr5_146457740_147633593	97
Yoruban	Syrian-M01_chr5_146457740_147633593	8
Afghani	Syrian-M02_chr16_55852902_57054142	58
Jordanian	Syrian-M02_chr16_55852902_57054142	69
Sudanese	Syrian-M02_chr16_55852902_57054142	105
Syrian	Syrian-M02_chr16_55852902_57054142	79
Qatari 1	Syrian-M02_chr16_55852902_57054142	112
Qatari 2	Syrian-M02_chr16_55852902_57054142	97
Yoruban	Syrian-M02_chr16_55852902_57054142	8
Afghani	Syrian-M02_chr3_144776176_152215274	58
Jordanian	Syrian-M02_chr3_144776176_152215274	69
Sudanese	Syrian-M02_chr3_144776176_152215274	105
Syrian	Syrian-M02_chr3_144776176_152215274	83
Qatari 1	Syrian-M02_chr3_144776176_152215274	112
Qatari 2	Syrian-M02_chr3_144776176_152215274	97
Yoruban	Syrian-M02_chr3_144776176_152215274	8
Afghani	Syrian-M03_chr2_53546283_55659465	58
Jordanian	Syrian-M03_chr2_53546283_55659465	69
Sudanese	Syrian-M03_chr2_53546283_55659465	105
Syrian	Syrian-M03_chr2_53546283_55659465	87
Qatari 1	Syrian-M03_chr2_53546283_55659465	112
Qatari 2	Syrian-M03_chr2_53546283_55659465	97
Yoruban	Syrian-M03_chr2_53546283_55659465	8
Afghani	Afghani-M01_chr18_15532218_22531439	62
Jordanian	Afghani-M01_chr18_15532218_22531439	69
Sudanese	Afghani-M01_chr18_15532218_22531439	105
Syrian	Afghani-M01_chr18_15532218_22531439	87
Qatari 1	Afghani-M01_chr18_15532218_22531439	112
Qatari 2	Afghani-M01_chr18_15532218_22531439	97
Yoruban	Afghani-M01_chr18_15532218_22531439	8
Afghani	Afghani-M01_chr2_60562275_61676611	66
Jordanian	Afghani-M01_chr2_60562275_61676611	69
Sudanese	Afghani-M01_chr2_60562275_61676611	105
Syrian	Afghani-M01_chr2_60562275_61676611	87
Qatari 1	Afghani-M01_chr2_60562275_61676611	112
Qatari 2	Afghani-M01_chr2_60562275_61676611	97
Yoruban	Afghani-M01_chr2_60562275_61676611	8
Afghani	Afghani-M03_chr11_47475620_49048294	70
Jordanian	Afghani-M03_chr11_47475620_49048294	69
Sudanese	Afghani-M03_chr11_47475620_49048294	105
Syrian	Afghani-M03_chr11_47475620_49048294	87
Qatari 1	Afghani-M03_chr11_47475620_49048294	112
Qatari 2	Afghani-M03_chr11_47475620_49048294	97
Yoruban	Afghani-M03_chr11_47475620_49048294	8
Afghani	Afghani-M03_chr11_92128159_98392897	74
Jordanian	Afghani-M03_chr11_92128159_98392897	69
Sudanese	Afghani-M03_chr11_92128159_98392897	105
Syrian	Afghani-M03_chr11_92128159_98392897	87
Qatari 1	Afghani-M03_chr11_92128159_98392897	112
Qatari 2	Afghani-M03_chr11_92128159_98392897	97
Yoruban	Afghani-M03_chr11_92128159_98392897	8
Afghani	Afghani-M03_chr2_232327902_234545430	78
Jordanian	Afghani-M03_chr2_232327902_234545430	69
Sudanese	Afghani-M03_chr2_232327902_234545430	105
Syrian	Afghani-M03_chr2_232327902_234545430	87
Qatari 1	Afghani-M03_chr2_232327902_234545430	112
Qatari 2	Afghani-M03_chr2_232327902_234545430	97
Yoruban	Afghani-M03_chr2_232327902_234545430	8
Afghani	Afghani-M03_chr4_105842376_107422830	82
Jordanian	Afghani-M03_chr4_105842376_107422830	69
Sudanese	Afghani-M03_chr4_105842376_107422830	105
Syrian	Afghani-M03_chr4_105842376_107422830	87
Qatari 1	Afghani-M03_chr4_105842376_107422830	112
Qatari 2	Afghani-M03_chr4_105842376_107422830	97
Yoruban	Afghani-M03_chr4_105842376_107422830	8
Afghani	Afghani-M03_chr8_66964705_68292061	86
Jordanian	Afghani-M03_chr8_66964705_68292061	69
Sudanese	Afghani-M03_chr8_66964705_68292061	105
Syrian	Afghani-M03_chr8_66964705_68292061	87
Qatari 1	Afghani-M03_chr8_66964705_68292061	112
Qatari 2	Afghani-M03_chr8_66964705_68292061	97
Yoruban	Afghani-M03_chr8_66964705_68292061	8
Afghani	NA192-M01_chr22_23057019_25120842	86
Jordanian	NA192-M01_chr22_23057019_25120842	69
Sudanese	NA192-M01_chr22_23057019_25120842	105
Syrian	NA192-M01_chr22_23057019_25120842	87
Qatari 1	NA192-M01_chr22_23057019_25120842	112
Qatari 2	NA192-M01_chr22_23057019_25120842	97
Yoruban	NA192-M01_chr22_23057019_25120842	12
Afghani	NA192-M01_chr3_34070209_38585929	86
Jordanian	NA192-M01_chr3_34070209_38585929	69
Sudanese	NA192-M01_chr3_34070209_38585929	105
Syrian	NA192-M01_chr3_34070209_38585929	87
Qatari 1	NA192-M01_chr3_34070209_38585929	112
Qatari 2	NA192-M01_chr3_34070209_38585929	97
Yoruban	NA192-M01_chr3_34070209_38585929	16
Afghani	Jordanian-M03_chr10_81788280_89651627	86
Jordanian	Jordanian-M03_chr10_81788280_89651627	74
Sudanese	Jordanian-M03_chr10_81788280_89651627	105
Syrian	Jordanian-M03_chr10_81788280_89651627	87
Qatari 1	Jordanian-M03_chr10_81788280_89651627	112
Qatari 2	Jordanian-M03_chr10_81788280_89651627	97
Yoruban	Jordanian-M03_chr10_81788280_89651627	16
Afghani	Jordanian-M03_chr11_57547221_58849108	86
Jordanian	Jordanian-M03_chr11_57547221_58849108	79
Sudanese	Jordanian-M03_chr11_57547221_58849108	105
Syrian	Jordanian-M03_chr11_57547221_58849108	87
Qatari 1	Jordanian-M03_chr11_57547221_58849108	112
Qatari 2	Jordanian-M03_chr11_57547221_58849108	97
Yoruban	Jordanian-M03_chr11_57547221_58849108	16
Afghani	Sudanese-M02_chr3_50519523_51782038	86
Jordanian	Sudanese-M02_chr3_50519523_51782038	79
Sudanese	Sudanese-M02_chr3_50519523_51782038	110
Syrian	Sudanese-M02_chr3_50519523_51782038	87
Qatari 1	Sudanese-M02_chr3_50519523_51782038	112
Qatari 2	Sudanese-M02_chr3_50519523_51782038	97
Yoruban	Sudanese-M02_chr3_50519523_51782038	16
Afghani	Sudanese-M03_chr9_102196741_106480947	86
Jordanian	Sudanese-M03_chr9_102196741_106480947	79
Sudanese	Sudanese-M03_chr9_102196741_106480947	115
Syrian	Sudanese-M03_chr9_102196741_106480947	87
Qatari 1	Sudanese-M03_chr9_102196741_106480947	112
Qatari 2	Sudanese-M03_chr9_102196741_106480947	97
Yoruban	Sudanese-M03_chr9_102196741_106480947	16
Afghani	Qatari_2-M01_chr16_31217817_32450041	86
Jordanian	Qatari_2-M01_chr16_31217817_32450041	79
Sudanese	Qatari_2-M01_chr16_31217817_32450041	115
Syrian	Qatari_2-M01_chr16_31217817_32450041	87
Qatari 1	Qatari_2-M01_chr16_31217817_32450041	112
Qatari 2	Qatari_2-M01_chr16_31217817_32450041	102
Yoruban	Qatari_2-M01_chr16_31217817_32450041	16
Afghani	Qatari_2-M03_chr1_180951988_182655821	86
Jordanian	Qatari_2-M03_chr1_180951988_182655821	79
Sudanese	Qatari_2-M03_chr1_180951988_182655821	115
Syrian	Qatari_2-M03_chr1_180951988_182655821	87
Qatari 1	Qatari_2-M03_chr1_180951988_182655821	112
Qatari 2	Qatari_2-M03_chr1_180951988_182655821	107
Yoruban	Qatari_2-M03_chr1_180951988_182655821	16
Afghani	Qatari_2-M03_chr2_27189749_28494688	86
Jordanian	Qatari_2-M03_chr2_27189749_28494688	79
Sudanese	Qatari_2-M03_chr2_27189749_28494688	115
Syrian	Qatari_2-M03_chr2_27189749_28494688	87
Qatari 1	Qatari_2-M03_chr2_27189749_28494688	112
Qatari 2	Qatari_2-M03_chr2_27189749_28494688	112
Yoruban	Qatari_2-M03_chr2_27189749_28494688	16
Afghani	Qatari_2-M03_chr3_50411703_51941542	86
Jordanian	Qatari_2-M03_chr3_50411703_51941542	79
Sudanese	Qatari_2-M03_chr3_50411703_51941542	115
Syrian	Qatari_2-M03_chr3_50411703_51941542	87
Qatari 1	Qatari_2-M03_chr3_50411703_51941542	112
Qatari 2	Qatari_2-M03_chr3_50411703_51941542	117
Yoruban	Qatari_2-M03_chr3_50411703_51941542	16
Afghani	Qatari_1-M01_chr11_57555774_58626195	86
Jordanian	Qatari_1-M01_chr11_57555774_58626195	79
Sudanese	Qatari_1-M01_chr11_57555774_58626195	115
Syrian	Qatari_1-M01_chr11_57555774_58626195	87
Qatari 1	Qatari_1-M01_chr11_57555774_58626195	117
Qatari 2	Qatari_1-M01_chr11_57555774_58626195	117
Yoruban	Qatari_1-M01_chr11_57555774_58626195	16
Afghani	Qatari_1-M01_chr17_60340345_61936040	86
Jordanian	Qatari_1-M01_chr17_60340345_61936040	79
Sudanese	Qatari_1-M01_chr17_60340345_61936040	115
Syrian	Qatari_1-M01_chr17_60340345_61936040	87
Qatari 1	Qatari_1-M01_chr17_60340345_61936040	122
Qatari 2	Qatari_1-M01_chr17_60340345_61936040	117
Yoruban	Qatari_1-M01_chr17_60340345_61936040	16
Afghani	Qatari_1-M01_chr19_8520484_10730952	86
Jordanian	Qatari_1-M01_chr19_8520484_10730952	79
Sudanese	Qatari_1-M01_chr19_8520484_10730952	115
Syrian	Qatari_1-M01_chr19_8520484_10730952	87
Qatari 1	Qatari_1-M01_chr19_8520484_10730952	127
Qatari 2	Qatari_1-M01_chr19_8520484_10730952	117
Yoruban	Qatari_1-M01_chr19_8520484_10730952	16
Afghani	Qatari_1-M01_chr2_58871998_62278252	86
Jordanian	Qatari_1-M01_chr2_58871998_62278252	79
Sudanese	Qatari_1-M01_chr2_58871998_62278252	115
Syrian	Qatari_1-M01_chr2_58871998_62278252	87
Qatari 1	Qatari_1-M01_chr2_58871998_62278252	132
Qatari 2	Qatari_1-M01_chr2_58871998_62278252	117
Yoruban	Qatari_1-M01_chr2_58871998_62278252	16
Afghani	Qatari_1-M02_chr11_46834669_48338062	86
Jordanian	Qatari_1-M02_chr11_46834669_48338062	79
Sudanese	Qatari_1-M02_chr11_46834669_48338062	115
Syrian	Qatari_1-M02_chr11_46834669_48338062	87
Qatari 1	Qatari_1-M02_chr11_46834669_48338062	137
Qatari 2	Qatari_1-M02_chr11_46834669_48338062	117
Yoruban	Qatari_1-M02_chr11_46834669_48338062	16
Afghani	Qatari_1-M03_chr10_30264103_34199408	86
Jordanian	Qatari_1-M03_chr10_30264103_34199408	79
Sudanese	Qatari_1-M03_chr10_30264103_34199408	115
Syrian	Qatari_1-M03_chr10_30264103_34199408	87
Qatari 1	Qatari_1-M03_chr10_30264103_34199408	142
Qatari 2	Qatari_1-M03_chr10_30264103_34199408	117
Yoruban	Qatari_1-M03_chr10_30264103_34199408	16
Afghani	Qatari_1-M03_chr12_111452974_112688799	86
Jordanian	Qatari_1-M03_chr12_111452974_112688799	79
Sudanese	Qatari_1-M03_chr12_111452974_112688799	115
Syrian	Qatari_1-M03_chr12_111452974_112688799	87
Qatari 1	Qatari_1-M03_chr12_111452974_112688799	147
Qatari 2	Qatari_1-M03_chr12_111452974_112688799	117
Yoruban	Qatari_1-M03_chr12_111452974_112688799	16
Afghani	Qatari_1-M03_chr12_122664299_123716722	86
Jordanian	Qatari_1-M03_chr12_122664299_123716722	79
Sudanese	Qatari_1-M03_chr12_122664299_123716722	115
Syrian	Qatari_1-M03_chr12_122664299_123716722	87
Qatari 1	Qatari_1-M03_chr12_122664299_123716722	152
Qatari 2	Qatari_1-M03_chr12_122664299_123716722	117
Yoruban	Qatari_1-M03_chr12_122664299_123716722	16
Afghani	Qatari_1-M03_chr17_30423938_32028547	86
Jordanian	Qatari_1-M03_chr17_30423938_32028547	79
Sudanese	Qatari_1-M03_chr17_30423938_32028547	115
Syrian	Qatari_1-M03_chr17_30423938_32028547	87
Qatari 1	Qatari_1-M03_chr17_30423938_32028547	157
Qatari 2	Qatari_1-M03_chr17_30423938_32028547	117
Yoruban	Qatari_1-M03_chr17_30423938_32028547	16
Afghani	Qatari_1-M03_chr2_7983304_11408947	86
Jordanian	Qatari_1-M03_chr2_7983304_11408947	79
Sudanese	Qatari_1-M03_chr2_7983304_11408947	115
Syrian	Qatari_1-M03_chr2_7983304_11408947	87
Qatari 1	Qatari_1-M03_chr2_7983304_11408947	162
Qatari 2	Qatari_1-M03_chr2_7983304_11408947	117
Yoruban	Qatari_1-M03_chr2_7983304_11408947	16
Afghani	Syrian-M01_chr12_48894475_49995602	86
Jordanian	Syrian-M01_chr12_48894475_49995602	79
Sudanese	Syrian-M01_chr12_48894475_49995602	115
Syrian	Syrian-M01_chr12_48894475_49995602	92
Qatari 1	Syrian-M01_chr12_48894475_49995602	162
Qatari 2	Syrian-M01_chr12_48894475_49995602	117
Yoruban	Syrian-M01_chr12_48894475_49995602	16
Afghani	Syrian-M01_chr13_18259536_21330441	86
Jordanian	Syrian-M01_chr13_18259536_21330441	79
Sudanese	Syrian-M01_chr13_18259536_21330441	115
Syrian	Syrian-M01_chr13_18259536_21330441	97
Qatari 1	Syrian-M01_chr13_18259536_21330441	162
Qatari 2	Syrian-M01_chr13_18259536_21330441	117
Yoruban	Syrian-M01_chr13_18259536_21330441	16
Afghani	Syrian-M01_chr9_34364901_35934180	86
Jordanian	Syrian-M01_chr9_34364901_35934180	79
Sudanese	Syrian-M01_chr9_34364901_35934180	115
Syrian	Syrian-M01_chr9_34364901_35934180	102
Qatari 1	Syrian-M01_chr9_34364901_35934180	162
Qatari 2	Syrian-M01_chr9_34364901_35934180	117
Yoruban	Syrian-M01_chr9_34364901_35934180	16
Afghani	Syrian-M02_chr1_44480099_46149244	86
Jordanian	Syrian-M02_chr1_44480099_46149244	79
Sudanese	Syrian-M02_chr1_44480099_46149244	115
Syrian	Syrian-M02_chr1_44480099_46149244	107
Qatari 1	Syrian-M02_chr1_44480099_46149244	162
Qatari 2	Syrian-M02_chr1_44480099_46149244	117
Yoruban	Syrian-M02_chr1_44480099_46149244	16
Afghani	Syrian-M02_chr2_123827237_129245526	86
Jordanian	Syrian-M02_chr2_123827237_129245526	79
Sudanese	Syrian-M02_chr2_123827237_129245526	115
Syrian	Syrian-M02_chr2_123827237_129245526	112
Qatari 1	Syrian-M02_chr2_123827237_129245526	162
Qatari 2	Syrian-M02_chr2_123827237_129245526	117
Yoruban	Syrian-M02_chr2_123827237_129245526	16
Afghani	Syrian-M02_chr3_50353577_51835494	86
Jordanian	Syrian-M02_chr3_50353577_51835494	79
Sudanese	Syrian-M02_chr3_50353577_51835494	115
Syrian	Syrian-M02_chr3_50353577_51835494	117
Qatari 1	Syrian-M02_chr3_50353577_51835494	162
Qatari 2	Syrian-M02_chr3_50353577_51835494	117
Yoruban	Syrian-M02_chr3_50353577_51835494	16
Afghani	Syrian-M02_chr5_85591028_99081454	86
Jordanian	Syrian-M02_chr5_85591028_99081454	79
Sudanese	Syrian-M02_chr5_85591028_99081454	115
Syrian	Syrian-M02_chr5_85591028_99081454	122
Qatari 1	Syrian-M02_chr5_85591028_99081454	162
Qatari 2	Syrian-M02_chr5_85591028_99081454	117
Yoruban	Syrian-M02_chr5_85591028_99081454	16
Afghani	Syrian-M03_chr17_60485872_61618450	86
Jordanian	Syrian-M03_chr17_60485872_61618450	79
Sudanese	Syrian-M03_chr17_60485872_61618450	115
Syrian	Syrian-M03_chr17_60485872_61618450	127
Qatari 1	Syrian-M03_chr17_60485872_61618450	162
Qatari 2	Syrian-M03_chr17_60485872_61618450	117
Yoruban	Syrian-M03_chr17_60485872_61618450	16
Afghani	Syrian-M03_chr7_99994252_101547433	86
Jordanian	Syrian-M03_chr7_99994252_101547433	79
Sudanese	Syrian-M03_chr7_99994252_101547433	115
Syrian	Syrian-M03_chr7_99994252_101547433	132
Qatari 1	Syrian-M03_chr7_99994252_101547433	162
Qatari 2	Syrian-M03_chr7_99994252_101547433	117
Yoruban	Syrian-M03_chr7_99994252_101547433	16
Afghani	Afghani-M01_chr3_50411703_51848359	91
Jordanian	Afghani-M01_chr3_50411703_51848359	79
Sudanese	Afghani-M01_chr3_50411703_51848359	115
Syrian	Afghani-M01_chr3_50411703_51848359	132
Qatari 1	Afghani-M01_chr3_50411703_51848359	162
Qatari 2	Afghani-M01_chr3_50411703_51848359	117
Yoruban	Afghani-M01_chr3_50411703_51848359	16
Afghani	Afghani-M01_chr6_33749400_34992301	96
Jordanian	Afghani-M01_chr6_33749400_34992301	79
Sudanese	Afghani-M01_chr6_33749400_34992301	115
Syrian	Afghani-M01_chr6_33749400_34992301	132
Qatari 1	Afghani-M01_chr6_33749400_34992301	162
Qatari 2	Afghani-M01_chr6_33749400_34992301	117
Yoruban	Afghani-M01_chr6_33749400_34992301	16
Afghani	Afghani-M03_chr13_24348839_27544278	101
Jordanian	Afghani-M03_chr13_24348839_27544278	79
Sudanese	Afghani-M03_chr13_24348839_27544278	115
Syrian	Afghani-M03_chr13_24348839_27544278	132
Qatari 1	Afghani-M03_chr13_24348839_27544278	162
Qatari 2	Afghani-M03_chr13_24348839_27544278	117
Yoruban	Afghani-M03_chr13_24348839_27544278	16
Afghani	Afghani-M03_chr4_155399927_158252909	106
Jordanian	Afghani-M03_chr4_155399927_158252909	79
Sudanese	Afghani-M03_chr4_155399927_158252909	115
Syrian	Afghani-M03_chr4_155399927_158252909	132
Qatari 1	Afghani-M03_chr4_155399927_158252909	162
Qatari 2	Afghani-M03_chr4_155399927_158252909	117
Yoruban	Afghani-M03_chr4_155399927_158252909	16
Afghani	NA192-M01_chr14_96187116_97386805	106
Jordanian	NA192-M01_chr14_96187116_97386805	79
Sudanese	NA192-M01_chr14_96187116_97386805	115
Syrian	NA192-M01_chr14_96187116_97386805	132
Qatari 1	NA192-M01_chr14_96187116_97386805	162
Qatari 2	NA192-M01_chr14_96187116_97386805	117
Yoruban	NA192-M01_chr14_96187116_97386805	21
Afghani	Jordanian-M01_chr12_111200436_112570572	106
Jordanian	Jordanian-M01_chr12_111200436_112570572	85
Sudanese	Jordanian-M01_chr12_111200436_112570572	115
Syrian	Jordanian-M01_chr12_111200436_112570572	132
Qatari 1	Jordanian-M01_chr12_111200436_112570572	162
Qatari 2	Jordanian-M01_chr12_111200436_112570572	117
Yoruban	Jordanian-M01_chr12_111200436_112570572	21
Afghani	Jordanian-M01_chr12_49982230_51154276	106
Jordanian	Jordanian-M01_chr12_49982230_51154276	91
Sudanese	Jordanian-M01_chr12_49982230_51154276	115
Syrian	Jordanian-M01_chr12_49982230_51154276	132
Qatari 1	Jordanian-M01_chr12_49982230_51154276	162
Qatari 2	Jordanian-M01_chr12_49982230_51154276	117
Yoruban	Jordanian-M01_chr12_49982230_51154276	21
Afghani	Jordanian-M02_chr11_46820728_48199447	106
Jordanian	Jordanian-M02_chr11_46820728_48199447	97
Sudanese	Jordanian-M02_chr11_46820728_48199447	115
Syrian	Jordanian-M02_chr11_46820728_48199447	132
Qatari 1	Jordanian-M02_chr11_46820728_48199447	162
Qatari 2	Jordanian-M02_chr11_46820728_48199447	117
Yoruban	Jordanian-M02_chr11_46820728_48199447	21
Afghani	Jordanian-M03_chr6_31669866_33054775	106
Jordanian	Jordanian-M03_chr6_31669866_33054775	103
Sudanese	Jordanian-M03_chr6_31669866_33054775	115
Syrian	Jordanian-M03_chr6_31669866_33054775	132
Qatari 1	Jordanian-M03_chr6_31669866_33054775	162
Qatari 2	Jordanian-M03_chr6_31669866_33054775	117
Yoruban	Jordanian-M03_chr6_31669866_33054775	21
Afghani	Sudanese-M01_chr1_114335056_115688521	106
Jordanian	Sudanese-M01_chr1_114335056_115688521	103
Sudanese	Sudanese-M01_chr1_114335056_115688521	121
Syrian	Sudanese-M01_chr1_114335056_115688521	132
Qatari 1	Sudanese-M01_chr1_114335056_115688521	162
Qatari 2	Sudanese-M01_chr1_114335056_115688521	117
Yoruban	Sudanese-M01_chr1_114335056_115688521	21
Afghani	Sudanese-M03_chr4_31813_3585359	106
Jordanian	Sudanese-M03_chr4_31813_3585359	103
Sudanese	Sudanese-M03_chr4_31813_3585359	127
Syrian	Sudanese-M03_chr4_31813_3585359	132
Qatari 1	Sudanese-M03_chr4_31813_3585359	162
Qatari 2	Sudanese-M03_chr4_31813_3585359	117
Yoruban	Sudanese-M03_chr4_31813_3585359	21
Afghani	Qatari_2-M01_chr1_35288770_36397614	106
Jordanian	Qatari_2-M01_chr1_35288770_36397614	103
Sudanese	Qatari_2-M01_chr1_35288770_36397614	127
Syrian	Qatari_2-M01_chr1_35288770_36397614	132
Qatari 1	Qatari_2-M01_chr1_35288770_36397614	162
Qatari 2	Qatari_2-M01_chr1_35288770_36397614	123
Yoruban	Qatari_2-M01_chr1_35288770_36397614	21
Afghani	Qatari_2-M01_chr10_96168359_99347843	106
Jordanian	Qatari_2-M01_chr10_96168359_99347843	103
Sudanese	Qatari_2-M01_chr10_96168359_99347843	127
Syrian	Qatari_2-M01_chr10_96168359_99347843	132
Qatari 1	Qatari_2-M01_chr10_96168359_99347843	162
Qatari 2	Qatari_2-M01_chr10_96168359_99347843	129
Yoruban	Qatari_2-M01_chr10_96168359_99347843	21
Afghani	Qatari_2-M02_chr12_122512944_123710929	106
Jordanian	Qatari_2-M02_chr12_122512944_123710929	103
Sudanese	Qatari_2-M02_chr12_122512944_123710929	127
Syrian	Qatari_2-M02_chr12_122512944_123710929	132
Qatari 1	Qatari_2-M02_chr12_122512944_123710929	162
Qatari 2	Qatari_2-M02_chr12_122512944_123710929	135
Yoruban	Qatari_2-M02_chr12_122512944_123710929	21
Afghani	Qatari_2-M03_chr14_83683948_85704539	106
Jordanian	Qatari_2-M03_chr14_83683948_85704539	103
Sudanese	Qatari_2-M03_chr14_83683948_85704539	127
Syrian	Qatari_2-M03_chr14_83683948_85704539	132
Qatari 1	Qatari_2-M03_chr14_83683948_85704539	162
Qatari 2	Qatari_2-M03_chr14_83683948_85704539	141
Yoruban	Qatari_2-M03_chr14_83683948_85704539	21
Afghani	Qatari_1-M03_chr10_74880280_79072054	106
Jordanian	Qatari_1-M03_chr10_74880280_79072054	103
Sudanese	Qatari_1-M03_chr10_74880280_79072054	127
Syrian	Qatari_1-M03_chr10_74880280_79072054	132
Qatari 1	Qatari_1-M03_chr10_74880280_79072054	168
Qatari 2	Qatari_1-M03_chr10_74880280_79072054	141
Yoruban	Qatari_1-M03_chr10_74880280_79072054	21
Afghani	Qatari_1-M03_chr11_111385522_115570306	106
Jordanian	Qatari_1-M03_chr11_111385522_115570306	103
Sudanese	Qatari_1-M03_chr11_111385522_115570306	127
Syrian	Qatari_1-M03_chr11_111385522_115570306	132
Qatari 1	Qatari_1-M03_chr11_111385522_115570306	174
Qatari 2	Qatari_1-M03_chr11_111385522_115570306	141
Yoruban	Qatari_1-M03_chr11_111385522_115570306	21
Afghani	Syrian-M01_chr11_46810298_48070493	106
Jordanian	Syrian-M01_chr11_46810298_48070493	103
Sudanese	Syrian-M01_chr11_46810298_48070493	127
Syrian	Syrian-M01_chr11_46810298_48070493	138
Qatari 1	Syrian-M01_chr11_46810298_48070493	174
Qatari 2	Syrian-M01_chr11_46810298_48070493	141
Yoruban	Syrian-M01_chr11_46810298_48070493	21
Afghani	Syrian-M01_chr3_50239722_51481514	106
Jordanian	Syrian-M01_chr3_50239722_51481514	103
Sudanese	Syrian-M01_chr3_50239722_51481514	127
Syrian	Syrian-M01_chr3_50239722_51481514	144
Qatari 1	Syrian-M01_chr3_50239722_51481514	174
Qatari 2	Syrian-M01_chr3_50239722_51481514	141
Yoruban	Syrian-M01_chr3_50239722_51481514	21
Afghani	Syrian-M02_chr12_111130439_112535136	106
Jordanian	Syrian-M02_chr12_111130439_112535136	103
Sudanese	Syrian-M02_chr12_111130439_112535136	127
Syrian	Syrian-M02_chr12_111130439_112535136	150
Qatari 1	Syrian-M02_chr12_111130439_112535136	174
Qatari 2	Syrian-M02_chr12_111130439_112535136	141
Yoruban	Syrian-M02_chr12_111130439_112535136	21
Afghani	Syrian-M03_chr14_70861576_73466413	106
Jordanian	Syrian-M03_chr14_70861576_73466413	103
Sudanese	Syrian-M03_chr14_70861576_73466413	127
Syrian	Syrian-M03_chr14_70861576_73466413	156
Qatari 1	Syrian-M03_chr14_70861576_73466413	174
Qatari 2	Syrian-M03_chr14_70861576_73466413	141
Yoruban	Syrian-M03_chr14_70861576_73466413	21
Afghani	Afghani-M03_chr17_63653254_65015190	112
Jordanian	Afghani-M03_chr17_63653254_65015190	103
Sudanese	Afghani-M03_chr17_63653254_65015190	127
Syrian	Afghani-M03_chr17_63653254_65015190	156
Qatari 1	Afghani-M03_chr17_63653254_65015190	174
Qatari 2	Afghani-M03_chr17_63653254_65015190	141
Yoruban	Afghani-M03_chr17_63653254_65015190	21
Afghani	Sudanese-M03_chr1_44448712_47428805	112
Jordanian	Sudanese-M03_chr1_44448712_47428805	103
Sudanese	Sudanese-M03_chr1_44448712_47428805	134
Syrian	Sudanese-M03_chr1_44448712_47428805	156
Qatari 1	Sudanese-M03_chr1_44448712_47428805	174
Qatari 2	Sudanese-M03_chr1_44448712_47428805	141
Yoruban	Sudanese-M03_chr1_44448712_47428805	21
Afghani	Qatari_2-M02_chr15_72080717_74015681	112
Jordanian	Qatari_2-M02_chr15_72080717_74015681	103
Sudanese	Qatari_2-M02_chr15_72080717_74015681	134
Syrian	Qatari_2-M02_chr15_72080717_74015681	156
Qatari 1	Qatari_2-M02_chr15_72080717_74015681	174
Qatari 2	Qatari_2-M02_chr15_72080717_74015681	148
Yoruban	Qatari_2-M02_chr15_72080717_74015681	21
Afghani	Qatari_1-M03_chr12_56428567_57606385	112
Jordanian	Qatari_1-M03_chr12_56428567_57606385	103
Sudanese	Qatari_1-M03_chr12_56428567_57606385	134
Syrian	Qatari_1-M03_chr12_56428567_57606385	156
Qatari 1	Qatari_1-M03_chr12_56428567_57606385	181
Qatari 2	Qatari_1-M03_chr12_56428567_57606385	148
Yoruban	Qatari_1-M03_chr12_56428567_57606385	21
Afghani	Syrian-M01_chr20_820273_5815355	112
Jordanian	Syrian-M01_chr20_820273_5815355	103
Sudanese	Syrian-M01_chr20_820273_5815355	134
Syrian	Syrian-M01_chr20_820273_5815355	163
Qatari 1	Syrian-M01_chr20_820273_5815355	181
Qatari 2	Syrian-M01_chr20_820273_5815355	148
Yoruban	Syrian-M01_chr20_820273_5815355	21
Afghani	Syrian-M02_chr19_2748872_4095896	112
Jordanian	Syrian-M02_chr19_2748872_4095896	103
Sudanese	Syrian-M02_chr19_2748872_4095896	134
Syrian	Syrian-M02_chr19_2748872_4095896	170
Qatari 1	Syrian-M02_chr19_2748872_4095896	181
Qatari 2	Syrian-M02_chr19_2748872_4095896	148
Yoruban	Syrian-M02_chr19_2748872_4095896	21
Afghani	Afghani-M02_chr12_49786031_51213854	119
Jordanian	Afghani-M02_chr12_49786031_51213854	103
Sudanese	Afghani-M02_chr12_49786031_51213854	134
Syrian	Afghani-M02_chr12_49786031_51213854	170
Qatari 1	Afghani-M02_chr12_49786031_51213854	181
Qatari 2	Afghani-M02_chr12_49786031_51213854	148
Yoruban	Afghani-M02_chr12_49786031_51213854	21
Afghani	Sudanese-M01_chr11_59016602_62024806	119
Jordanian	Sudanese-M01_chr11_59016602_62024806	103
Sudanese	Sudanese-M01_chr11_59016602_62024806	142
Syrian	Sudanese-M01_chr11_59016602_62024806	170
Qatari 1	Sudanese-M01_chr11_59016602_62024806	181
Qatari 2	Sudanese-M01_chr11_59016602_62024806	148
Yoruban	Sudanese-M01_chr11_59016602_62024806	21
Afghani	Sudanese-M01_chr14_92512330_94931397	119
Jordanian	Sudanese-M01_chr14_92512330_94931397	103
Sudanese	Sudanese-M01_chr14_92512330_94931397	150
Syrian	Sudanese-M01_chr14_92512330_94931397	170
Qatari 1	Sudanese-M01_chr14_92512330_94931397	181
Qatari 2	Sudanese-M01_chr14_92512330_94931397	148
Yoruban	Sudanese-M01_chr14_92512330_94931397	21
Afghani	Sudanese-M03_chr7_100302182_102177739	119
Jordanian	Sudanese-M03_chr7_100302182_102177739	103
Sudanese	Sudanese-M03_chr7_100302182_102177739	158
Syrian	Sudanese-M03_chr7_100302182_102177739	170
Qatari 1	Sudanese-M03_chr7_100302182_102177739	181
[truncated: 219 more rows]

## Sheet: Fig.5g
Sample	Gene	HPO Code	CHM13 Coordinates	Variant size	Variant type	Inheritance	ACMG	Comments	Exonic
Sudanese	RERE	GDD	chr1:8202509-8202509	92	Ins	De novo	LP	Not found by read-based
Jordanian	GABRG1	S, Au	chr4:46022904-46022904	2205	Ins	De novo	LP	Not found by read-based as de novo
Qatari 1	TRIO	GDD	chr5:14284606-14286238	1632	Del	De novo	LP	Not found by read-based
Jordanian	PRKAR1B	Au	chr7:788223-788275	52	Del	De novo	LP	Not lifted over
Jordanian	DLGAP2	Au	chr8:632564-632564	159	Ins	De novo	LP	Not found by read-based
Sudanese	BRSK2	GDD	chr11:1509501-1509559	58	Del	De novo	LP	Not found by read-based
Afghani	PAK1	S, ID	chr11:77265034-77265104	70	Del	De novo	LP	Not lifted over
Sudanese	SOX5	GDD	chr12:23878645-23878645	354	Ins	De novo	LP	Not found by read-based
Syrian	FGF14	GD	chr13:101377549-101377721	172	Del	De novo	LP	Not lifted over
Sudanese	TSC2	MRC	chr16:2100404-2100926	522	Del	De novo	LP	Found by read-based; Probable mosaicism	*
Qatari 1	NFIX	GDD, Au, T	chr19-13150769	1	SNV	De novo	P	Found by read-based	*
Jordanian	CAMTA1	Au	chr1:6805619-6805677	58	Del	Recessive	VUS	Not lifted over
Qatari 1	KIF1A	GDD	chr2:241284110-241284344	234	Del	Recessive	VUS	Context changed between references
Sudanese	EIF4A2	GDD	chr3:189608790-189608790	134	Ins	Recessive	VUS	Found by read-based
Qatari 2	DLGAP2	Au	chr8:1287155-1287300	145	Del	Recessive	VUS	Not found by read-based
Jordanian	ZMIZ1	Au	chr10:80035254-80035316	62	Del	Recessive	VUS	Not lifted over
Jordanian	BRSK2	Au	chr11:1465278-1465278	79	Ins	Recessive	VUS	Found by read-based
Jordanian	RB1	Gl	chr13:47647718-47647983	265	Del	Recessive	VUS	Not found by read-based as homozygous
Sudanese	ZNF423	CRD	chr16:55424809-55425841	1032	Del	Recessive	VUS	Found by read-based
Qatari 2	CMIP	Au	chr16:87766809-87766869	60	Del	Recessive	VUS	Not lifted over
Syrian	ATRN	DCS	chr20:3644578-3644648	70	Del	Recessive	VUS	Not found by read-based
Jordanian	ABO	Au	chr9:145469152-145469282	130	Del	Recessive	VUS	Context changed between references	*
Qatari 1	ZNF331	GDD, Au, T	chr19:56634836-56634912	76	Del	Recessive	VUS	Found by read-based	*
