# Supplementary material for: Near-complete Middle Eastern genomes refine autozygosity and enhance disease-causing and population-specific variant discovery
Source: Nat Genet. 2025 May 5;57(5):1119–31. doi: 10.1038/s41588-025-02173-7 (PMC12081309; doi:10.1038/s41588-025-02173-7)
Supplement: Supplementary file 9 — Statistical source data. [file 41588_2025_2173_MOESM9_ESM.xlsx]

## Sheet: Fig.6a
Sample	Reference	Ancestry	Number of variant	Euclidean Distance
HG00265	Sudanese	European	3378009	14.5183
HG00272	Afghani	European	2717391	0.808267
HG00442	Afghani	East Asian	2797732	6.48135
HG01092	Afghani	European	2858640	4.16506
HG01092	Sudanese	European	3342231	10.1041
HG02016	Sudanese	East Asian	3323915	14.5344
HG02142	Afghani	East Asian	2738909	5.47603
HG02490	Sudanese	South Asian	3364677	14.0778
HG03625	Afghani	South Asian	2675305	0.608731
HG03800	Afghani	South Asian	2797417	2.49833
NA18616	Sudanese	East Asian	3301445	14.9918
NA18871	Afghani	African	3573660	17.5148
QGP4982	Sudanese	South Asian	3197979	13.067
QGP3806	Sudanese	West Eurasian/Persian	3211449	14.2275
QGP1550	Sudanese	General Arab	3225586	14.4108
QGP326	Afghani	Peninsular Arab	2847895	4.04865
QGP4124	Afghani	West Eurasian/Persian	2622014	0.559447
QGP746	Sudanese	Peninsular Arab	3122122	11.9759
QGP751	Sudanese	Peninsular Arab	2963656	14.6696
QGP3522	Sudanese	African	3306211	0.843474
QGP4325	Afghani	West Eurasian/Persian	2747582	3.41496
QGP4325	Sudanese	West Eurasian/Persian	3222158	10.8855
QGP3539	Sudanese	African	3246158	6.30749
QGP3539	Afghani	African	3037460	8.05357
QGP968	Afghani	Peninsular Arab	2677763	2.49124
QGP3285	Afghani	General Arab	3063849	7.38841
QGP3285	Sudanese	General Arab	3298443	7.08611
QGP3396	Afghani	General Arab	2636661	1.65986
HG00442	Syrian	East Asian	2869254	7.92955
HG00442	Jordanian	East Asian	2810204	8.07846
HG01092	Syrian	European	2858148	3.85606
HG01092	Jordanian	European	3008834	3.40993
HG01628	Jordanian	European	2876660	0.621256
HG01630	Syrian	European	2778441	0.575468
HG02142	Syrian	East Asian	2804197	6.93503
HG02142	Jordanian	East Asian	2956018	7.09387
HG03238	Syrian	South Asian	2726090	2.00289
HG03800	Syrian	South Asian	2859631	4.05226
HG03800	Jordanian	South Asian	2790635	4.23423
NA18871	Syrian	African	3569186	17.0862
NA18871	Jordanian	African	3447009	16.5463
QGP3830	Jordanian	West Eurasian/Persian	2808795	0.441258
QGP326	Syrian	Peninsular Arab	2830792	2.89059
QGP549	Jordanian	Peninsular Arab	2842304	1.13531
QGP4999	Jordanian	South Asian	2697702	2.29638
QGP863	Syrian	Peninsular Arab	2614296	1.22443
QGP4271	Syrian	West Eurasian/Persian	2709924	0.294333
QGP4325	Syrian	West Eurasian/Persian	2762818	2.93464
QGP4325	Jordanian	West Eurasian/Persian	2886565	2.47604
QGP3539	Syrian	African	3020374	7.43049
QGP3539	Jordanian	African	2922282	6.88339
QGP2772	Syrian	General Arab	2629694	0.468161
QGP2780	Jordanian	General Arab	2590321	0.434282
QGP1008	Jordanian	Peninsular Arab	2559266	2.75082
QGP3285	Syrian	General Arab	3028414	6.71238
QGP3285	Jordanian	General Arab	2931735	6.15955
HG00442	Qatari 1	East Asian	2881136	8.07875
HG00623	Qatari 2	East Asian	2973071	8.48703
HG01092	Qatari 1	European	2894799	3.69947
HG01092	Qatari 2	European	3023946	4.21953
HG01628	Qatari 1	European	2774297	0.947684
HG01628	Qatari 2	European	2914504	1.62319
HG02142	Qatari 1	East Asian	2800689	7.09676
HG02142	Qatari 2	East Asian	2955853	7.5151
HG03800	Qatari 1	South Asian	2881550	4.29293
HG03800	Qatari 2	South Asian	2837843	4.82378
NA18871	Qatari 1	African	3568195	16.7816
NA18871	Qatari 2	African	3452803	17.0683
QGP1121	Qatari 2	General Arab	2611670	0.0671067
QGP1496	Qatari 1	General Arab	2716293	0.0744984
QGP326	Qatari 1	Peninsular Arab	2851846	2.56912
QGP326	Qatari 2	Peninsular Arab	2790409	2.47914
QGP410	Qatari 1	Peninsular Arab	2657437	0.995144
QGP4999	Qatari 1	South Asian	2772196	2.35687
QGP4999	Qatari 2	South Asian	2711865	2.93423
QGP848	Qatari 2	Peninsular Arab	2635803	0.834679
QGP4325	Qatari 1	West Eurasian/Persian	2763202	2.75373
QGP4325	Qatari 2	West Eurasian/Persian	2913836	3.29779
QGP3539	Qatari 1	African	3018768	7.09992
QGP3539	Qatari 2	African	2939180	7.39911
QGP4826	Qatari 1	West Eurasian/Persian	2695094	0.455637
QGP4826	Qatari 2	West Eurasian/Persian	2797851	1.05554
QGP3285	Qatari 1	General Arab	3021131	6.35575
QGP3285	Qatari 2	General Arab	2917009	6.62314

## Sheet: Fig.6b top
Sample	Reference	Ratio of unmaped read pairs relative to MER1
QGP1111	MER1	0
QGP3711	MER1	0
QGP157	MER1	0
QGP200	MER1	0
QGP1397	MER1	0
QGP5218	MER1	0
QGP272	MER1	0
QGP1490	MER1	0
QGP1514	MER1	0
QGP5259	MER1	0
QGP1574	MER1	0
QGP446	MER1	0
QGP1711	MER1	0
QGP570	MER1	0
QGP4142	MER1	0
QGP4192	MER1	0
QGP4402	MER1	0
QGP2585	MER1	0
QGP2698	MER1	0
QGP4542	MER1	0
QGP968	MER1	0
QGP2924	MER1	0
QGP6043	MER1	0
QGP6125	MER1	0
QGP3657	MER1	0
QGP5072	MER1	0
QGP5093	MER1	0
QGP1111	CHM13	0.0831947
QGP3711	CHM13	0.0563368
QGP157	CHM13	0.079679
QGP200	CHM13	0.0359435
QGP1397	CHM13	0.0577789
QGP5218	CHM13	0.102656
QGP272	CHM13	0.0872969
QGP1490	CHM13	0.0899545
QGP1514	CHM13	0.0860834
QGP5259	CHM13	0.0737966
QGP1574	CHM13	0.0269578
QGP446	CHM13	0.0594134
QGP1711	CHM13	0.0336105
QGP570	CHM13	0.070634
QGP4142	CHM13	0.0264298
QGP4192	CHM13	-0.0140127
QGP4402	CHM13	0.0533368
QGP2585	CHM13	0.0374385
QGP2698	CHM13	0.0529287
QGP4542	CHM13	0.0715848
QGP968	CHM13	0.120556
QGP2924	CHM13	0.0813219
QGP6043	CHM13	0.096037
QGP6125	CHM13	0.0394959
QGP3657	CHM13	0.0199995
QGP5072	CHM13	0.0318641
QGP5093	CHM13	0.11156
QGP1111	HG002	0.220701
QGP3711	HG002	0.184296
QGP157	HG002	0.0979327
QGP200	HG002	0.108479
QGP1397	HG002	0.135257
QGP5218	HG002	0.154207
QGP272	HG002	0.149196
QGP1490	HG002	0.147091
QGP1514	HG002	0.16773
QGP5259	HG002	0.101448
QGP1574	HG002	0.0793466
QGP446	HG002	0.138452
QGP1711	HG002	0.0881674
QGP570	HG002	0.181277
QGP4142	HG002	0.0585995
QGP4192	HG002	0.0890224
QGP4402	HG002	0.167948
QGP2585	HG002	0.0832971
QGP2698	HG002	0.106182
QGP4542	HG002	0.180356
QGP968	HG002	0.140202
QGP2924	HG002	0.177498
QGP6043	HG002	0.146699
QGP6125	HG002	0.205087
QGP3657	HG002	0.172693
QGP5072	HG002	0.0929531
QGP5093	HG002	0.15679
QGP1111	CN1	0.282316
QGP3711	CN1	0.261889
QGP157	CN1	0.265756
QGP200	CN1	0.171224
QGP1397	CN1	0.252914
QGP5218	CN1	0.284576
QGP272	CN1	0.271277
QGP1490	CN1	0.285885
QGP1514	CN1	0.278065
QGP5259	CN1	0.133498
QGP1574	CN1	0.108788
QGP446	CN1	0.192197
QGP1711	CN1	0.241106
QGP570	CN1	0.271209
QGP4142	CN1	0.0631831
QGP4192	CN1	0.208908
QGP4402	CN1	0.14328
QGP2585	CN1	0.104283
QGP2698	CN1	0.200317
QGP4542	CN1	0.22338
QGP968	CN1	0.186919
QGP2924	CN1	0.253255
QGP6043	CN1	0.24699
QGP6125	CN1	0.200131
QGP3657	CN1	0.164658
QGP5072	CN1	0.138184
QGP5093	CN1	0.327396

## Sheet: Fig.6b bottom
Sample	Reference	Difference in Singleton count relative to MER1
QGP1111	MER1	0
QGP1111	CHM13	4344
QGP1111	HG002	7717
QGP1111	CN1	10567
QGP3711	MER1	0
QGP3711	CHM13	2282
QGP3711	HG002	6664
QGP3711	CN1	9909
QGP157	MER1	0
QGP157	CHM13	2523
QGP157	HG002	3982
QGP157	CN1	9957
QGP200	MER1	0
QGP200	CHM13	1227
QGP200	HG002	3789
QGP200	CN1	5027
QGP1397	MER1	0
QGP1397	CHM13	1840
QGP1397	HG002	4197
QGP1397	CN1	7703
QGP5218	MER1	0
QGP5218	CHM13	3708
QGP5218	HG002	5767
QGP5218	CN1	10407
QGP272	MER1	0
QGP272	CHM13	3237
QGP272	HG002	6357
QGP272	CN1	9916
QGP1490	MER1	0
QGP1490	CHM13	3111
QGP1490	HG002	5492
QGP1490	CN1	10210
QGP1514	MER1	0
QGP1514	CHM13	2091
QGP1514	HG002	4802
QGP1514	CN1	7830
QGP5259	MER1	0
QGP5259	CHM13	2207
QGP5259	HG002	3326
QGP5259	CN1	4515
QGP1574	MER1	0
QGP1574	CHM13	1152
QGP1574	HG002	2643
QGP1574	CN1	3617
QGP446	MER1	0
QGP446	CHM13	2309
QGP446	HG002	5113
QGP446	CN1	7631
QGP1711	MER1	0
QGP1711	CHM13	1067
QGP1711	HG002	3030
QGP1711	CN1	8406
QGP570	MER1	0
QGP570	CHM13	2259
QGP570	HG002	6216
QGP570	CN1	8863
QGP4142	MER1	0
QGP4142	CHM13	1030
QGP4142	HG002	2561
QGP4142	CN1	2540
QGP4192	MER1	0
QGP4192	CHM13	-237
QGP4192	HG002	3103
QGP4192	CN1	5844
QGP4402	MER1	0
QGP4402	CHM13	1929
QGP4402	HG002	5610
QGP4402	CN1	5156
QGP2585	MER1	0
QGP2585	CHM13	1473
QGP2585	HG002	3491
QGP2585	CN1	3767
QGP2698	MER1	0
QGP2698	CHM13	1407
QGP2698	HG002	3817
QGP2698	CN1	5719
QGP4542	MER1	0
QGP4542	CHM13	2653
QGP4542	HG002	6013
QGP4542	CN1	8318
QGP968	MER1	0
QGP968	CHM13	4230
QGP968	HG002	5916
QGP968	CN1	6915
QGP2924	MER1	0
QGP2924	CHM13	2934
QGP2924	HG002	5724
QGP2924	CN1	9418
QGP6043	MER1	0
QGP6043	CHM13	3218
QGP6043	HG002	5704
QGP6043	CN1	8623
QGP6125	MER1	0
QGP6125	CHM13	1823
QGP6125	HG002	7305
QGP6125	CN1	7723
QGP3657	MER1	0
QGP3657	CHM13	1011
QGP3657	HG002	5896
QGP3657	CN1	5938
QGP5072	MER1	0
QGP5072	CHM13	1579
QGP5072	HG002	4209
QGP5072	CN1	4861

## Sheet: Fig6.c
Sample	Reference	Diffference in variant count per MB relative to MER1
QGP1111	MER1	0
QGP1111	HG002	-31.1667
QGP1111	CHM13	24.053
QGP1111	CN1	24.6212
QGP1111	GRCh38	181.447
QGP3711	MER1	0
QGP3711	HG002	-8.66667
QGP3711	CHM13	41.9545
QGP3711	CN1	5.55303
QGP3711	GRCh38	147.167
QGP157	MER1	0
QGP157	HG002	26.5455
QGP157	CHM13	38.9091
QGP157	CN1	112.848
QGP157	GRCh38	225.568
QGP200	MER1	0
QGP200	HG002	5.01515
QGP200	CHM13	20.697
QGP200	CN1	68.2424
QGP200	GRCh38	188.614
QGP1397	MER1	0
QGP1397	HG002	3.09091
QGP1397	CHM13	65.3258
QGP1397	CN1	35.5076
QGP1397	GRCh38	198.992
QGP272	MER1	0
QGP272	HG002	25.6212
QGP272	CHM13	-0.522727
QGP272	CN1	60.2348
QGP272	GRCh38	197.712
QGP1490	MER1	0
QGP1490	HG002	30.2197
QGP1490	CHM13	57.5303
QGP1490	CN1	90.1667
QGP1490	GRCh38	219.045
QGP1514	MER1	0
QGP1514	HG002	27.8939
QGP1514	CHM13	60.5303
QGP1514	CN1	65.947
QGP1514	GRCh38	200.348
QGP446	MER1	0
QGP446	HG002	-1.59848
QGP446	CHM13	-34.6591
QGP446	CN1	39.7652
QGP446	GRCh38	178.189
QGP570	MER1	0
QGP570	HG002	36.0379
QGP570	CHM13	51.4394
QGP570	CN1	14.8712
QGP570	GRCh38	156.098
QGP4142	MER1	0
QGP4142	HG002	33.6061
QGP4142	CHM13	48.9167
QGP4142	CN1	30.5
QGP4142	GRCh38	206.038
QGP4192	MER1	0
QGP4192	HG002	32.7424
QGP4192	CHM13	35.1212
QGP4192	CN1	72.5227
QGP4192	GRCh38	188.394
QGP4402	MER1	0
QGP4402	HG002	57.8561
QGP4402	CHM13	16.6818
QGP4402	CN1	72.6818
QGP4402	GRCh38	189.182
QGP2698	MER1	0
QGP2698	HG002	-12.0758
QGP2698	CHM13	28.9621
QGP2698	CN1	12.3409
QGP2698	GRCh38	175.492
QGP4542	MER1	0
QGP4542	HG002	47.0606
QGP4542	CHM13	17.1591
QGP4542	CN1	71.4091
QGP4542	GRCh38	181.265
