# Supplementary material for: Near-complete Middle Eastern genomes refine autozygosity and enhance disease-causing and population-specific variant discovery
Source: Nat Genet. 2025 May 5;57(5):1119–31. doi: 10.1038/s41588-025-02173-7 (PMC12081309; doi:10.1038/s41588-025-02173-7)
Supplement: Supplementary file 10 — Statistical source data. [file 41588_2025_2173_MOESM10_ESM.xlsx]

## Sheet: Extended Data Fig.2a
Sample	Age	Count of HPO Terms
Qatari 2	6	1
Sudanese	9	4
Jordanian	8	5
Afghani	13	7
Syrian	11	8
Qatar 1	5	9

## Sheet: Extended Data Fig.2b
Sample	HPO code	HPO Term	HPO Term ID
Sudanese	Pr	Proteinuria	HP:0000093
Sudanese	CRD	Cystic renal dysplasia	HP:0000800
Sudanese	GDD	Global developmental delay	HP:0001263
Sudanese	MRC	Multiple renal cysts	HP:0005562
Afghani	ID	Intellectual disability	HP:0001249
Afghani	S	Seizure	HP:0001250
Afghani	GDD	Global developmental delay	HP:0001263
Afghani	Df	Dysphagia	HP:0002015
Afghani	Ga	Gastroesophageal reflux	HP:0002020
Afghani	Po	Polymicrogyria	HP:0002126
Afghani	CP	Cerebral palsy	HP:0100021
Syrian	DCS	Duplicated collecting system	HP:0000081
Syrian	DSLD	Delayed speech and language development	HP:0000750
Syrian	Ch	Cholelithiasis	HP:0001081
Syrian	ID	Intellectual disability	HP:0001249
Syrian	MD	Motor delay	HP:0001270
Syrian	GD	Gait disturbance	HP:0001288
Syrian	AHM	Abnormal heart morphology	HP:0001627
Syrian	Ds	Dysuria	HP:0100518
Jordanian	Gl	Glaucoma	HP:0000501
Jordanian	N	Nevus flammeus	HP:0001052
Jordanian	S	Seizure	HP:0001250
Jordanian	IIP	Increased intraocular pressure	HP:0007906
Jordanian	Au	Autism	HP:00000717
Qatar 1	T	Tall stature	HP:0000098
Qatar 1	As	Astigmatism	HP:0000483
Qatar 1	Hyp	Hypermetropia	HP:0000540
Qatar 1	GDD	Global developmental delay	HP:0001263
Qatar 1	Cs	Concomitant strabismus	HP:0025069
Qatar 1	E	Exophoria	HP:0025313
Qatar 1	AE	Alternating exotropia	HP:0031717
Qatar 1	Het	Heterophoria	HP:0032011
Qatari 2	Au	Autism	HP:0000717
