# Supplementary material for: Near-complete Middle Eastern genomes refine autozygosity and enhance disease-causing and population-specific variant discovery
Source: Nat Genet. 2025 May 5;57(5):1119–31. doi: 10.1038/s41588-025-02173-7 (PMC12081309; doi:10.1038/s41588-025-02173-7)
Supplement: Supplementary file 12 — Statistical source data. [file 41588_2025_2173_MOESM12_ESM.xlsx]

## Sheet: Extended Data Fig.4a
Family	Sample type	Chr	Size(Mb)		Family	Sample type	Chr	ROH count
Sudanese	Child	chr1	1.35		Yoruban	Child	chr1	1
Sudanese	Child	chr1	1.07		Sudanese	Mother	chr1	1
Sudanese	Child	chr1	1.73		Afghani	Mother	chr1	1
Sudanese	Child	chr1	1.61		Jordanian	Child	chr2	1
Afghani	Child	chr1	1.17		Yoruban	Father	chr2	1
Afghani	Child	chr1	1.75		Sudanese	Child	chr3	1
Syrian	Child	chr1	1.48		Jordanian	Child	chr3	1
Syrian	Child	chr1	3.19		Yoruban	Child	chr3	1
Syrian	Child	chr1	1.51		Yoruban	Father	chr3	1
Jordanian	Child	chr1	1.09		Afghani	Mother	chr3	1
Jordanian	Child	chr1	1.36		Qatari 2	Mother	chr3	1
Jordanian	Child	chr1	9.36		Yoruban	Father	chr4	1
Qatari 1	Child	chr1	1.26		Sudanese	Mother	chr4	1
Qatari 1	Child	chr1	1.12		Afghani	Mother	chr4	1
Qatari 2	Child	chr1	1.09		Syrian	Mother	chr4	1
Qatari 2	Child	chr1	1.11		Qatari 2	Mother	chr4	1
Qatari 2	Child	chr1	1.85		Sudanese	Child	chr5	1
Qatari 2	Child	chr1	1.72		Qatari 1	Child	chr5	1
Qatari 2	Child	chr1	1.04		Sudanese	Father	chr5	1
Yoruban	Child	chr1	1.62		Syrian	Father	chr5	1
Sudanese	Father	chr1	1.54		Jordanian	Father	chr5	1
Sudanese	Father	chr1	1.48		Qatari 1	Father	chr5	1
Sudanese	Father	chr1	2.98		Qatari 2	Father	chr5	1
Afghani	Father	chr1	1.41		Afghani	Mother	chr5	1
Afghani	Father	chr1	1.6		Syrian	Child	chr6	1
Afghani	Father	chr1	1.66		Qatari 2	Father	chr6	1
Syrian	Father	chr1	2.24		Syrian	Mother	chr6	1
Syrian	Father	chr1	1.22		Syrian	Child	chr7	1
Syrian	Father	chr1	1.56		Afghani	Child	chr8	1
Syrian	Father	chr1	7.04		Qatari 1	Father	chr8	1
Syrian	Father	chr1	1.02		Syrian	Mother	chr8	1
Jordanian	Father	chr1	1.37		Syrian	Child	chr9	1
Jordanian	Father	chr1	1.43		Jordanian	Child	chr9	1
Qatari 1	Father	chr1	1.12		Qatari 1	Father	chr9	1
Qatari 1	Father	chr1	1.14		Jordanian	Mother	chr9	1
Qatari 1	Father	chr1	1.32		Qatari 2	Mother	chr9	1
Qatari 1	Father	chr1	1.33		Sudanese	Child	chr10	1
Qatari 1	Father	chr1	7.99		Afghani	Child	chr10	1
Qatari 1	Father	chr1	1.4		Qatari 1	Child	chr10	1
Qatari 1	Father	chr1	1.5		Afghani	Mother	chr10	1
Qatari 2	Father	chr1	1.01		Jordanian	Mother	chr10	1
Qatari 2	Father	chr1	1.83		Jordanian	Child	chr11	1
Qatari 2	Father	chr1	1.7		Qatari 2	Father	chr11	1
Qatari 2	Father	chr1	3.53		Qatari 2	Mother	chr11	1
Sudanese	Mother	chr1	2.08		Qatari 2	Child	chr12	1
Afghani	Mother	chr1	1.05		Yoruban	Child	chr12	1
Syrian	Mother	chr1	1.04		Jordanian	Father	chr12	1
Syrian	Mother	chr1	3.28		Qatari 2	Father	chr12	1
Syrian	Mother	chr1	1.17		Afghani	Mother	chr12	1
Syrian	Mother	chr1	1.67		Qatari 1	Mother	chr12	1
Jordanian	Mother	chr1	2.5		Sudanese	Child	chr13	1
Jordanian	Mother	chr1	1.35		Jordanian	Child	chr13	1
Jordanian	Mother	chr1	1.49		Qatari 1	Child	chr13	1
Jordanian	Mother	chr1	9.74		Qatari 2	Child	chr13	1
Qatari 1	Mother	chr1	2.05		Sudanese	Father	chr13	1
Qatari 1	Mother	chr1	1.1		Syrian	Father	chr13	1
Qatari 1	Mother	chr1	3.13		Qatari 2	Mother	chr13	1
Qatari 1	Mother	chr1	1.91		Afghani	Child	chr14	1
Qatari 1	Mother	chr1	5.45		Qatari 2	Child	chr14	1
Qatari 2	Mother	chr1	1.96		Yoruban	Child	chr14	1
Qatari 2	Mother	chr1	1.39		Sudanese	Father	chr14	1
Qatari 2	Mother	chr1	1.11		Afghani	Father	chr14	1
Qatari 2	Mother	chr1	1.32		Jordanian	Father	chr14	1
Qatari 2	Mother	chr1	1.13		Qatari 1	Father	chr14	1
Qatari 2	Mother	chr1	1.47		Sudanese	Mother	chr14	1
Qatari 2	Mother	chr1	1.38		Qatari 1	Child	chr15	1
Qatari 2	Mother	chr1	1.26		Syrian	Father	chr15	1
Qatari 2	Mother	chr1	1.04		Qatari 1	Father	chr15	1
Yoruban	Mother	chr1	1.62		Qatari 2	Father	chr15	1
Yoruban	Mother	chr1	1.05		Yoruban	Father	chr15	1
Sudanese	Child	chr2	1.32		Jordanian	Mother	chr15	1
Sudanese	Child	chr2	1.78		Qatari 1	Mother	chr15	1
Afghani	Child	chr2	1.14		Afghani	Father	chr16	1
Afghani	Child	chr2	1.11		Jordanian	Father	chr16	1
Afghani	Child	chr2	2.43		Qatari 1	Father	chr16	1
Syrian	Child	chr2	1.33		Syrian	Mother	chr16	1
Syrian	Child	chr2	1.06		Jordanian	Mother	chr16	1
Syrian	Child	chr2	5.81		Qatari 1	Mother	chr16	1
Jordanian	Child	chr2	1.63		Sudanese	Child	chr17	1
Qatari 1	Child	chr2	1.1		Sudanese	Father	chr17	1
Qatari 1	Child	chr2	3.41		Syrian	Father	chr17	1
Qatari 2	Child	chr2	1.06		Jordanian	Father	chr17	1
Qatari 2	Child	chr2	1.09		Qatari 1	Father	chr17	1
Qatari 2	Child	chr2	1.1		Qatari 2	Father	chr17	1
Sudanese	Father	chr2	2.93		Sudanese	Mother	chr17	1
Sudanese	Father	chr2	1.23		Afghani	Mother	chr17	1
Sudanese	Father	chr2	1.17		Jordanian	Mother	chr17	1
Afghani	Father	chr2	1.56		Sudanese	Father	chr18	1
Afghani	Father	chr2	1.11		Syrian	Father	chr18	1
Afghani	Father	chr2	1.89		Qatari 1	Father	chr18	1
Afghani	Father	chr2	1.25		Sudanese	Mother	chr18	1
Afghani	Father	chr2	1.3		Syrian	Mother	chr18	1
Afghani	Father	chr2	2.22		Qatari 2	Mother	chr18	1
Afghani	Father	chr2	12.58		Syrian	Child	chr19	1
Syrian	Father	chr2	1.13		Sudanese	Father	chr19	1
Syrian	Father	chr2	1.56		Syrian	Mother	chr19	1
Syrian	Father	chr2	2.11		Qatari 1	Mother	chr19	1
Syrian	Father	chr2	14.19		Qatari 2	Mother	chr19	1
Jordanian	Father	chr2	1.24		Sudanese	Child	chr20	1
Jordanian	Father	chr2	1.35		Syrian	Child	chr20	1
Qatari 1	Father	chr2	3.23		Afghani	Father	chr20	1
Qatari 1	Father	chr2	1.19		Syrian	Father	chr20	1
Qatari 1	Father	chr2	1.24		Qatari 1	Father	chr20	1
Qatari 1	Father	chr2	1.16		Qatari 2	Father	chr20	1
Qatari 1	Father	chr2	1.01		Afghani	Mother	chr20	1
Qatari 1	Father	chr2	1.03		Syrian	Mother	chr20	1
Qatari 1	Father	chr2	1.15		Jordanian	Mother	chr20	1
Qatari 1	Father	chr2	1.33		Qatari 1	Mother	chr20	1
Qatari 1	Father	chr2	3.43		Qatari 2	Mother	chr20	1
Qatari 2	Father	chr2	1.3		Afghani	Child	chr21	1
Qatari 2	Father	chr2	1.33		Yoruban	Child	chr21	1
Qatari 2	Father	chr2	1.04		Jordanian	Father	chr21	1
Qatari 2	Father	chr2	1.07		Qatari 1	Father	chr21	1
Qatari 2	Father	chr2	1.45		Afghani	Mother	chr21	1
Qatari 2	Father	chr2	1.45		Qatari 2	Mother	chr21	1
Qatari 2	Father	chr2	1.97		Syrian	Child	chr22	1
Yoruban	Father	chr2	1.25		Qatari 1	Child	chr22	1
Sudanese	Mother	chr2	1.03		Afghani	Father	chr22	1
Sudanese	Mother	chr2	1.85		Syrian	Father	chr22	1
Sudanese	Mother	chr2	1.04		Jordanian	Father	chr22	1
Sudanese	Mother	chr2	1.01		Afghani	Mother	chr22	1
Sudanese	Mother	chr2	1.02		Jordanian	Mother	chr22	1
Sudanese	Mother	chr2	1.4		Qatari 1	Mother	chr22	1
Sudanese	Mother	chr2	7.47		Qatari 2	Mother	chr22	1
Afghani	Mother	chr2	3.06		Afghani	Child	chr1	2
Afghani	Mother	chr2	1.11		Qatari 1	Child	chr1	2
Afghani	Mother	chr2	1.05		Jordanian	Father	chr1	2
Afghani	Mother	chr2	1.22		Yoruban	Mother	chr1	2
Afghani	Mother	chr2	1.1		Sudanese	Child	chr2	2
Afghani	Mother	chr2	1.25		Qatari 1	Child	chr2	2
Syrian	Mother	chr2	1.45		Jordanian	Father	chr2	2
Syrian	Mother	chr2	5.42		Syrian	Mother	chr2	2
Jordanian	Mother	chr2	1.41		Jordanian	Mother	chr2	2
Jordanian	Mother	chr2	1.06		Qatari 1	Mother	chr2	2
Qatari 1	Mother	chr2	1.22		Afghani	Child	chr3	2
Qatari 1	Mother	chr2	4.87		Qatari 2	Child	chr3	2
Qatari 2	Mother	chr2	1.22		Qatari 1	Father	chr3	2
Qatari 2	Mother	chr2	1.23		Sudanese	Child	chr4	2
Qatari 2	Mother	chr2	1.08		Afghani	Child	chr4	2
Sudanese	Child	chr3	1.42		Qatari 1	Child	chr4	2
Afghani	Child	chr3	1.44		Qatari 2	Father	chr4	2
Afghani	Child	chr3	1.6		Qatari 1	Mother	chr4	2
Syrian	Child	chr3	1.01		Afghani	Child	chr5	2
Syrian	Child	chr3	1.13		Sudanese	Mother	chr5	2
Syrian	Child	chr3	1.24		Qatari 1	Mother	chr5	2
Syrian	Child	chr3	1.81		Sudanese	Father	chr6	2
Jordanian	Child	chr3	6.71		Afghani	Father	chr6	2
Qatari 1	Child	chr3	1.23		Syrian	Father	chr6	2
Qatari 1	Child	chr3	1.47		Qatari 1	Father	chr6	2
Qatari 1	Child	chr3	1.89		Sudanese	Mother	chr6	2
Qatari 1	Child	chr3	1.17		Afghani	Child	chr7	2
Qatari 2	Child	chr3	1.32		Jordanian	Child	chr7	2
Qatari 2	Child	chr3	2.47		Qatari 2	Child	chr7	2
Yoruban	Child	chr3	4.52		Syrian	Father	chr7	2
Sudanese	Father	chr3	1.4		Sudanese	Mother	chr7	2
Sudanese	Father	chr3	1.13		Afghani	Mother	chr7	2
Sudanese	Father	chr3	1.24		Jordanian	Mother	chr7	2
Afghani	Father	chr3	1.17		Qatari 1	Child	chr8	2
Afghani	Father	chr3	1.03		Qatari 2	Child	chr8	2
Afghani	Father	chr3	1.02		Sudanese	Father	chr8	2
Syrian	Father	chr3	1.05		Syrian	Father	chr8	2
Syrian	Father	chr3	1.23		Qatari 1	Mother	chr8	2
Syrian	Father	chr3	2.16		Syrian	Father	chr9	2
Qatari 1	Father	chr3	1.08		Sudanese	Mother	chr9	2
Qatari 1	Father	chr3	1.6		Qatari 2	Child	chr10	2
Qatari 2	Father	chr3	1.53		Sudanese	Father	chr10	2
Qatari 2	Father	chr3	2.07		Afghani	Father	chr10	2
Qatari 2	Father	chr3	1.7		Syrian	Father	chr10	2
Yoruban	Father	chr3	1.24		Jordanian	Father	chr10	2
Sudanese	Mother	chr3	1.04		Qatari 1	Father	chr10	2
Sudanese	Mother	chr3	1.26		Syrian	Child	chr11	2
Sudanese	Mother	chr3	1.02		Syrian	Father	chr11	2
Afghani	Mother	chr3	1.04		Jordanian	Father	chr11	2
Syrian	Mother	chr3	1.33		Qatari 1	Father	chr11	2
Syrian	Mother	chr3	1.16		Afghani	Mother	chr11	2
Syrian	Mother	chr3	1.05		Qatari 1	Mother	chr11	2
Syrian	Mother	chr3	1.48		Sudanese	Child	chr12	2
Syrian	Mother	chr3	7.44		Afghani	Father	chr12	2
Jordanian	Mother	chr3	1.18		Syrian	Mother	chr12	2
Jordanian	Mother	chr3	1.52		Syrian	Child	chr13	2
Jordanian	Mother	chr3	1.57		Jordanian	Father	chr13	2
Qatari 1	Mother	chr3	1.16		Qatari 2	Father	chr13	2
Qatari 1	Mother	chr3	1.17		Jordanian	Mother	chr13	2
Qatari 1	Mother	chr3	2.3		Sudanese	Child	chr14	2
Qatari 1	Mother	chr3	2.97		Qatari 1	Child	chr14	2
Qatari 2	Mother	chr3	4.1		Afghani	Mother	chr14	2
Sudanese	Child	chr4	1.02		Qatari 2	Mother	chr14	2
Sudanese	Child	chr4	1.79		Sudanese	Child	chr15	2
Afghani	Child	chr4	6.23		Jordanian	Child	chr15	2
Afghani	Child	chr4	1.07		Qatari 2	Child	chr15	2
Syrian	Child	chr4	6.51		Sudanese	Father	chr15	2
Syrian	Child	chr4	1.18		Afghani	Mother	chr15	2
Syrian	Child	chr4	1.08		Syrian	Mother	chr15	2
Syrian	Child	chr4	1.13		Qatari 2	Mother	chr15	2
Syrian	Child	chr4	1.51		Sudanese	Child	chr16	2
Jordanian	Child	chr4	1.53		Syrian	Child	chr16	2
Jordanian	Child	chr4	1.02		Qatari 1	Child	chr16	2
Jordanian	Child	chr4	1.58		Qatari 2	Father	chr16	2
Jordanian	Child	chr4	2.24		Sudanese	Mother	chr16	2
Qatari 1	Child	chr4	1.03		Qatari 2	Mother	chr16	2
Qatari 1	Child	chr4	1.01		Syrian	Child	chr17	2
Sudanese	Father	chr4	1.54		Qatari 1	Child	chr17	2
Sudanese	Father	chr4	4.51		Afghani	Father	chr17	2
Sudanese	Father	chr4	3.55		Qatari 1	Mother	chr17	2
Afghani	Father	chr4	1.05		Afghani	Child	chr18	2
Afghani	Father	chr4	1.95		Afghani	Father	chr18	2
Afghani	Father	chr4	1.58		Qatari 1	Child	chr19	2
Afghani	Father	chr4	1.17		Qatari 2	Father	chr19	2
Afghani	Father	chr4	1.42		Sudanese	Mother	chr19	2
Afghani	Father	chr4	1.19		Jordanian	Mother	chr19	2
Afghani	Father	chr4	2.85		Afghani	Child	chr20	2
Syrian	Father	chr4	1.39		Jordanian	Child	chr20	2
Syrian	Father	chr4	6.75		Qatari 1	Child	chr20	2
Syrian	Father	chr4	1.12		Qatari 2	Child	chr20	2
Jordanian	Father	chr4	6.23		Sudanese	Father	chr20	2
Jordanian	Father	chr4	1.35		Jordanian	Child	chr21	2
Jordanian	Father	chr4	1.64		Qatari 2	Child	chr21	2
Qatari 1	Father	chr4	6.96		Sudanese	Father	chr21	2
Qatari 1	Father	chr4	1.21		Sudanese	Mother	chr21	2
Qatari 1	Father	chr4	1.65		Jordanian	Mother	chr21	2
Qatari 1	Father	chr4	2.19		Yoruban	Father	chr22	2
Qatari 1	Father	chr4	1.73		Syrian	Child	chr1	3
Qatari 2	Father	chr4	1.18		Jordanian	Child	chr1	3
Qatari 2	Father	chr4	1.1		Sudanese	Father	chr1	3
Yoruban	Father	chr4	6.6		Afghani	Father	chr1	3
Sudanese	Mother	chr4	1.11		Afghani	Child	chr2	3
Afghani	Mother	chr4	6.5		Syrian	Child	chr2	3
Syrian	Mother	chr4	6.79		Qatari 2	Child	chr2	3
Jordanian	Mother	chr4	6.47		Sudanese	Father	chr2	3
Jordanian	Mother	chr4	1.19		Qatari 2	Mother	chr2	3
Jordanian	Mother	chr4	1.53		Sudanese	Father	chr3	3
Jordanian	Mother	chr4	1.02		Afghani	Father	chr3	3
Qatari 1	Mother	chr4	1.12		Syrian	Father	chr3	3
Qatari 1	Mother	chr4	1.9		Qatari 2	Father	chr3	3
Qatari 2	Mother	chr4	1.36		Sudanese	Mother	chr3	3
Sudanese	Child	chr5	3.85		Jordanian	Mother	chr3	3
Afghani	Child	chr5	1.26		Sudanese	Father	chr4	3
Afghani	Child	chr5	1.12		Syrian	Father	chr4	3
Syrian	Child	chr5	5.38		Jordanian	Father	chr4	3
Syrian	Child	chr5	1.18		Qatari 2	Child	chr5	3
Syrian	Child	chr5	1.38		Syrian	Mother	chr5	3
Syrian	Child	chr5	1.37		Jordanian	Mother	chr6	3
Syrian	Child	chr5	1.18		Qatari 2	Mother	chr6	3
Qatari 1	Child	chr5	6.09		Afghani	Father	chr7	3
Qatari 2	Child	chr5	1.57		Qatari 2	Father	chr7	3
Qatari 2	Child	chr5	1.01		Syrian	Mother	chr7	3
Qatari 2	Child	chr5	1.41		Qatari 1	Mother	chr7	3
Sudanese	Father	chr5	1.1		Qatari 2	Mother	chr7	3
Syrian	Father	chr5	5.39		Afghani	Father	chr8	3
Jordanian	Father	chr5	1.09		Jordanian	Father	chr8	3
Qatari 1	Father	chr5	1.07		Sudanese	Mother	chr8	3
Qatari 2	Father	chr5	5.8		Afghani	Mother	chr8	3
Sudanese	Mother	chr5	1.59		Sudanese	Child	chr9	3
Sudanese	Mother	chr5	12.18		Qatari 2	Child	chr9	3
Afghani	Mother	chr5	1.17		Syrian	Child	chr10	3
Syrian	Mother	chr5	1.32		Qatari 2	Father	chr10	3
Syrian	Mother	chr5	1.24		Sudanese	Mother	chr10	3
Syrian	Mother	chr5	13.49		Sudanese	Child	chr11	3
Qatari 1	Mother	chr5	1.16		Qatari 1	Child	chr11	3
Qatari 1	Mother	chr5	1.37		Sudanese	Father	chr11	3
Sudanese	Child	chr6	1.16		Afghani	Father	chr11	3
Sudanese	Child	chr6	1.12		Jordanian	Mother	chr11	3
Sudanese	Child	chr6	1.38		Qatari 1	Child	chr12	3
Sudanese	Child	chr6	1.2		Afghani	Father	chr13	3
Afghani	Child	chr6	1.12		Syrian	Mother	chr13	3
Afghani	Child	chr6	1.09		Qatari 1	Mother	chr13	3
Afghani	Child	chr6	1.1		Jordanian	Child	chr14	3
Afghani	Child	chr6	1.24		Syrian	Father	chr14	3
Syrian	Child	chr6	3.63		Yoruban	Father	chr14	3
Jordanian	Child	chr6	3.42		Sudanese	Mother	chr15	3
Jordanian	Child	chr6	1.04		Qatari 2	Child	chr16	3
Jordanian	Child	chr6	1.18		Sudanese	Father	chr16	3
Jordanian	Child	chr6	1.7		Syrian	Mother	chr17	3
Qatari 1	Child	chr6	1.13		Afghani	Mother	chr18	3
Qatari 1	Child	chr6	1.1		Jordanian	Father	chr20	3
Qatari 1	Child	chr6	1.04		Yoruban	Father	chr21	3
Qatari 1	Child	chr6	1.87		Yoruban	Child	chr22	3
Sudanese	Father	chr6	3.04		Sudanese	Child	chr1	4
Sudanese	Father	chr6	1.9		Qatari 2	Father	chr1	4
Afghani	Father	chr6	3.51		Syrian	Mother	chr1	4
Afghani	Father	chr6	1.21		Jordanian	Mother	chr1	4
Syrian	Father	chr6	1.92		Syrian	Father	chr2	4
Syrian	Father	chr6	1.19		Syrian	Child	chr3	4
Jordanian	Father	chr6	1.03		Qatari 1	Child	chr3	4
Jordanian	Father	chr6	1.38		Qatari 1	Mother	chr3	4
Jordanian	Father	chr6	10.4		Jordanian	Child	chr4	4
Jordanian	Father	chr6	52.93		Jordanian	Mother	chr4	4
Qatari 1	Father	chr6	1.07		Sudanese	Child	chr6	4
Qatari 1	Father	chr6	5.19		Afghani	Child	chr6	4
Qatari 2	Father	chr6	1.3		Jordanian	Child	chr6	4
Sudanese	Mother	chr6	5.61		Qatari 1	Child	chr6	4
Sudanese	Mother	chr6	1.34		Jordanian	Father	chr6	4
Syrian	Mother	chr6	2.06		Sudanese	Father	chr7	4
Jordanian	Mother	chr6	1.07		Jordanian	Father	chr7	4
Jordanian	Mother	chr6	1.04		Sudanese	Child	chr8	4
Jordanian	Mother	chr6	1.44		Sudanese	Father	chr9	4
Qatari 1	Mother	chr6	1.08		Afghani	Father	chr9	4
Qatari 1	Mother	chr6	1.07		Qatari 2	Father	chr9	4
Qatari 1	Mother	chr6	1.11		Syrian	Mother	chr11	4
Qatari 1	Mother	chr6	4.15		Syrian	Child	chr12	4
Qatari 1	Mother	chr6	1.03		Jordanian	Child	chr12	4
Qatari 1	Mother	chr6	1.64		Qatari 1	Father	chr13	4
Qatari 1	Mother	chr6	3.8		Qatari 2	Father	chr14	4
Qatari 2	Mother	chr6	1.04		Qatari 1	Child	chr18	4
Qatari 2	Mother	chr6	1.06		Qatari 2	Child	chr1	5
Qatari 2	Mother	chr6	1.16		Syrian	Father	chr1	5
Afghani	Child	chr7	1.51		Qatari 1	Mother	chr1	5
Afghani	Child	chr7	1.46		Syrian	Mother	chr3	5
Syrian	Child	chr7	1.5		Syrian	Child	chr4	5
Jordanian	Child	chr7	4.68		Qatari 1	Father	chr4	5
Jordanian	Child	chr7	1.3		Syrian	Child	chr5	5
Qatari 2	Child	chr7	1.1		Qatari 1	Father	chr7	5
Qatari 2	Child	chr7	1.14		Qatari 2	Father	chr8	5
Sudanese	Father	chr7	1.04		Qatari 2	Mother	chr8	5
Sudanese	Father	chr7	1.88		Qatari 2	Mother	chr12	5
Sudanese	Father	chr7	1.11		Afghani	Mother	chr2	6
Sudanese	Father	chr7	1.36		Qatari 1	Father	chr12	6
Afghani	Father	chr7	1.11		Qatari 1	Father	chr1	7
Afghani	Father	chr7	1.37		Afghani	Father	chr2	7
Afghani	Father	chr7	2.3		Qatari 2	Father	chr2	7
Syrian	Father	chr7	1.55		Sudanese	Mother	chr2	7
Syrian	Father	chr7	2.84		Afghani	Father	chr4	7
Jordanian	Father	chr7	2.21		Qatari 1	Mother	chr6	7
Jordanian	Father	chr7	1.37		Qatari 2	Mother	chr1	9
Jordanian	Father	chr7	1.54		Qatari 1	Father	chr2	9
Jordanian	Father	chr7	1.28
Qatari 1	Father	chr7	6.45
Qatari 1	Father	chr7	1.01
Qatari 1	Father	chr7	1.05
Qatari 1	Father	chr7	1.05
Qatari 1	Father	chr7	1.74
Qatari 2	Father	chr7	1.09
Qatari 2	Father	chr7	1.24
Qatari 2	Father	chr7	1.19
Sudanese	Mother	chr7	1.01
Sudanese	Mother	chr7	3.8
Afghani	Mother	chr7	1.13
Afghani	Mother	chr7	4.81
Syrian	Mother	chr7	5.68
Syrian	Mother	chr7	1.02
Syrian	Mother	chr7	1.14
Jordanian	Mother	chr7	1.22
Jordanian	Mother	chr7	1.05
Qatari 1	Mother	chr7	1.29
Qatari 1	Mother	chr7	2.11
Qatari 1	Mother	chr7	3.09
Qatari 2	Mother	chr7	1.06
Qatari 2	Mother	chr7	2.31
Qatari 2	Mother	chr7	4.51
Sudanese	Child	chr8	4.46
Sudanese	Child	chr8	1.05
Sudanese	Child	chr8	1.15
Sudanese	Child	chr8	2.37
Afghani	Child	chr8	5.77
Qatari 1	Child	chr8	3.58
Qatari 1	Child	chr8	14.55
Qatari 2	Child	chr8	2.29
Qatari 2	Child	chr8	2.24
Sudanese	Father	chr8	1.21
Sudanese	Father	chr8	1.16
Afghani	Father	chr8	1.33
Afghani	Father	chr8	1.24
Afghani	Father	chr8	1.16
Syrian	Father	chr8	1.02
Syrian	Father	chr8	1.45
Jordanian	Father	chr8	1.11
Jordanian	Father	chr8	1.26
Jordanian	Father	chr8	1.87
Qatari 1	Father	chr8	4.8
Qatari 2	Father	chr8	1.05
Qatari 2	Father	chr8	1.11
Qatari 2	Father	chr8	1.19
Qatari 2	Father	chr8	1.23
Qatari 2	Father	chr8	1.27
Sudanese	Mother	chr8	3.69
Sudanese	Mother	chr8	1.35
Sudanese	Mother	chr8	1.06
Afghani	Mother	chr8	1.12
Afghani	Mother	chr8	1.56
Afghani	Mother	chr8	5.32
Syrian	Mother	chr8	1.81
Qatari 1	Mother	chr8	3.45
Qatari 1	Mother	chr8	1.42
Qatari 2	Mother	chr8	4.39
Qatari 2	Mother	chr8	1.49
Qatari 2	Mother	chr8	1.66
Qatari 2	Mother	chr8	2.09
Qatari 2	Mother	chr8	4.64
Sudanese	Child	chr9	3.24
Sudanese	Child	chr9	1.65
Sudanese	Child	chr9	1.88
Syrian	Child	chr9	1.57
Jordanian	Child	chr9	1.12
Qatari 2	Child	chr9	1.07
Qatari 2	Child	chr9	1.19
Qatari 2	Child	chr9	1.08
Sudanese	Father	chr9	2.03
Sudanese	Father	chr9	1.44
Sudanese	Father	chr9	1.24
Sudanese	Father	chr9	4.28
Afghani	Father	chr9	1.13
Afghani	Father	chr9	1.62
Afghani	Father	chr9	3.09
Afghani	Father	chr9	4.93
Syrian	Father	chr9	1.78
Syrian	Father	chr9	1.11
Qatari 1	Father	chr9	1.53
Qatari 2	Father	chr9	1.29
Qatari 2	Father	chr9	1.41
Qatari 2	Father	chr9	1.6
Qatari 2	Father	chr9	1.57
Sudanese	Mother	chr9	1.79
Sudanese	Mother	chr9	1.02
Jordanian	Mother	chr9	1.02
Qatari 2	Mother	chr9	2.4
Sudanese	Child	chr10	1.51
Afghani	Child	chr10	1.55
Syrian	Child	chr10	1.17
Syrian	Child	chr10	5.22
Syrian	Child	chr10	1.51
Qatari 1	Child	chr10	1.16
Qatari 2	Child	chr10	4.34
Qatari 2	Child	chr10	3.18
Sudanese	Father	chr10	1.32
Sudanese	Father	chr10	1.02
Afghani	Father	chr10	4.56
Afghani	Father	chr10	1.38
Syrian	Father	chr10	4.19
Syrian	Father	chr10	1.19
Jordanian	Father	chr10	1.76
Jordanian	Father	chr10	7.86
Qatari 1	Father	chr10	4.19
Qatari 1	Father	chr10	3.94
Qatari 2	Father	chr10	4.31
Qatari 2	Father	chr10	1.12
Qatari 2	Father	chr10	1.76
Sudanese	Mother	chr10	1.12
Sudanese	Mother	chr10	4.43
Sudanese	Mother	chr10	1.49
Afghani	Mother	chr10	1.14
Jordanian	Mother	chr10	4.75
Sudanese	Child	chr11	3.01
Sudanese	Child	chr11	6.57
Sudanese	Child	chr11	16.9
Syrian	Child	chr11	1.26
Syrian	Child	chr11	1.23
Jordanian	Child	chr11	5.81
Qatari 1	Child	chr11	4.92
Qatari 1	Child	chr11	1.07
Qatari 1	Child	chr11	1.16
Sudanese	Father	chr11	1.42
Sudanese	Father	chr11	2.14
Sudanese	Father	chr11	6.41
Afghani	Father	chr11	1.56
Afghani	Father	chr11	1.57
Afghani	Father	chr11	6.26
Syrian	Father	chr11	5.5
Syrian	Father	chr11	2.35
Jordanian	Father	chr11	1.3
Jordanian	Father	chr11	1.01
Qatari 1	Father	chr11	1.03
Qatari 1	Father	chr11	4.18
Qatari 2	Father	chr11	1.03
Afghani	Mother	chr11	1.07
Afghani	Mother	chr11	1.63
Syrian	Mother	chr11	4.67
Syrian	Mother	chr11	1.11
Syrian	Mother	chr11	1.26
Syrian	Mother	chr11	1.91
Jordanian	Mother	chr11	3.98
Jordanian	Mother	chr11	1.38
Jordanian	Mother	chr11	1.01
Qatari 1	Mother	chr11	1.5
Qatari 1	Mother	chr11	1.91
Qatari 2	Mother	chr11	3.91
Sudanese	Child	chr12	1.42
Sudanese	Child	chr12	1.43
Syrian	Child	chr12	1.22
Syrian	Child	chr12	3.9
Syrian	Child	chr12	1.1
Syrian	Child	chr12	8.15
Jordanian	Child	chr12	4.56
Jordanian	Child	chr12	1.17
Jordanian	Child	chr12	1.37
Jordanian	Child	chr12	1.65
Qatari 1	Child	chr12	1.04
Qatari 1	Child	chr12	1.47
Qatari 1	Child	chr12	1.16
Qatari 2	Child	chr12	1.05
Yoruban	Child	chr12	4.94
Afghani	Father	chr12	1.02
Afghani	Father	chr12	1.51
Jordanian	Father	chr12	37.57
Qatari 1	Father	chr12	1.24
Qatari 1	Father	chr12	1.63
Qatari 1	Father	chr12	1.18
Qatari 1	Father	chr12	1.05
Qatari 1	Father	chr12	1.01
Qatari 1	Father	chr12	1.01
Qatari 2	Father	chr12	2.99
Afghani	Mother	chr12	1.43
Syrian	Mother	chr12	1.4
Syrian	Mother	chr12	3.9
Qatari 1	Mother	chr12	1.07
Qatari 2	Mother	chr12	1.29
Qatari 2	Mother	chr12	1.2
Qatari 2	Mother	chr12	6.73
Qatari 2	Mother	chr12	1.09
Qatari 2	Mother	chr12	1.29
Sudanese	Child	chr13	1.99
Syrian	Child	chr13	3.79
Syrian	Child	chr13	3.07
Jordanian	Child	chr13	5.73
Qatari 1	Child	chr13	1.92
Qatari 2	Child	chr13	4.2
Sudanese	Father	chr13	4.02
Afghani	Father	chr13	4.36
Afghani	Father	chr13	3.87
Afghani	Father	chr13	3.2
Syrian	Father	chr13	1.33
Jordanian	Father	chr13	1.81
Jordanian	Father	chr13	1.13
Qatari 1	Father	chr13	1.07
Qatari 1	Father	chr13	5.34
Qatari 1	Father	chr13	1.03
Qatari 1	Father	chr13	1.19
Qatari 2	Father	chr13	4.16
Qatari 2	Father	chr13	1.04
Syrian	Mother	chr13	4.8
Syrian	Mother	chr13	1.06
Syrian	Mother	chr13	1.01
Jordanian	Mother	chr13	1.22
Jordanian	Mother	chr13	3.91
Qatari 1	Mother	chr13	1.2
Qatari 1	Mother	chr13	1.27
Qatari 1	Mother	chr13	2.53
Qatari 2	Mother	chr13	4.1
Sudanese	Child	chr14	1.6
Sudanese	Child	chr14	2.42
Afghani	Child	chr14	2.91
Jordanian	Child	chr14	3.16
Jordanian	Child	chr14	1.01
Jordanian	Child	chr14	1.05
Qatari 1	Child	chr14	1.18
Qatari 1	Child	chr14	1.52
Qatari 2	Child	chr14	1.56
Yoruban	Child	chr14	1.2
Sudanese	Father	chr14	1.47
Afghani	Father	chr14	1.85
Syrian	Father	chr14	1.34
Syrian	Father	chr14	2.6
Syrian	Father	chr14	6.31
Jordanian	Father	chr14	1.04
Qatari 1	Father	chr14	1.15
Qatari 2	Father	chr14	1.6
Qatari 2	Father	chr14	1.07
Qatari 2	Father	chr14	2.02
Qatari 2	Father	chr14	3.81
Yoruban	Father	chr14	1.23
Yoruban	Father	chr14	1.81
Yoruban	Father	chr14	1.27
Sudanese	Mother	chr14	1.84
Afghani	Mother	chr14	3.18
Afghani	Mother	chr14	1.2
Qatari 2	Mother	chr14	1.64
Qatari 2	Mother	chr14	4.76
Sudanese	Child	chr15	1.66
Sudanese	Child	chr15	12.05
Jordanian	Child	chr15	1.58
Jordanian	Child	chr15	1.56
Qatari 1	Child	chr15	1.57
Qatari 2	Child	chr15	1.25
Qatari 2	Child	chr15	1.04
Sudanese	Father	chr15	2.24
Sudanese	Father	chr15	8.48
Syrian	Father	chr15	11.77
Qatari 1	Father	chr15	1.12
Qatari 2	Father	chr15	1.64
Yoruban	Father	chr15	3.34
Sudanese	Mother	chr15	2.54
Sudanese	Mother	chr15	1.43
Sudanese	Mother	chr15	8.36
Afghani	Mother	chr15	1.48
Afghani	Mother	chr15	2.84
Syrian	Mother	chr15	8.35
Syrian	Mother	chr15	2.87
Jordanian	Mother	chr15	12.05
Qatari 1	Mother	chr15	11.94
Qatari 2	Mother	chr15	1.93
Qatari 2	Mother	chr15	13.86
Sudanese	Child	chr16	1.68
Sudanese	Child	chr16	2.25
Syrian	Child	chr16	5.83
Syrian	Child	chr16	1.69
Qatari 1	Child	chr16	1.11
Qatari 1	Child	chr16	4.97
Qatari 2	Child	chr16	1.25
Qatari 2	Child	chr16	1.23
Qatari 2	Child	chr16	5.54
Sudanese	Father	chr16	1.48
Sudanese	Father	chr16	2
Sudanese	Father	chr16	4.36
Afghani	Father	chr16	1.17
Jordanian	Father	chr16	3.93
Qatari 1	Father	chr16	5.01
Qatari 2	Father	chr16	1.27
Qatari 2	Father	chr16	1.51
Sudanese	Mother	chr16	1.56
Sudanese	Mother	chr16	1.05
Syrian	Mother	chr16	1.2
Jordanian	Mother	chr16	6.31
Qatari 1	Mother	chr16	1.21
Qatari 2	Mother	chr16	4.36
Qatari 2	Mother	chr16	1.31
Sudanese	Child	chr17	1.28
Syrian	Child	chr17	4.46
Syrian	Child	chr17	1.7
Qatari 1	Child	chr17	1.6
Qatari 1	Child	chr17	1.1
Sudanese	Father	chr17	1.16
Afghani	Father	chr17	1.36
Afghani	Father	chr17	1.15
Syrian	Father	chr17	1.13
Jordanian	Father	chr17	5.35
Qatari 1	Father	chr17	1.6
Qatari 2	Father	chr17	1.21
Sudanese	Mother	chr17	1.28
Afghani	Mother	chr17	1.37
Syrian	Mother	chr17	5.18
Syrian	Mother	chr17	1.01
Syrian	Mother	chr17	1.33
Jordanian	Mother	chr17	1.01
Qatari 1	Mother	chr17	1.84
Qatari 1	Mother	chr17	1.51
Afghani	Child	chr18	7
Afghani	Child	chr18	1.13
Qatari 1	Child	chr18	1.21
Qatari 1	Child	chr18	1.09
Qatari 1	Child	chr18	1.01
Qatari 1	Child	chr18	3.77
Sudanese	Father	chr18	6.43
Afghani	Father	chr18	6.31
Afghani	Father	chr18	2.74
Syrian	Father	chr18	6.14
Qatari 1	Father	chr18	1.21
Sudanese	Mother	chr18	6.57
Afghani	Mother	chr18	1.04
Afghani	Mother	chr18	6.82
Afghani	Mother	chr18	1.35
Syrian	Mother	chr18	6.56
Qatari 2	Mother	chr18	6.33
Syrian	Child	chr19	2.05
Qatari 1	Child	chr19	2.21
Qatari 1	Child	chr19	1.87
Sudanese	Father	chr19	1.05
Qatari 2	Father	chr19	6.45
Qatari 2	Father	chr19	1.36
Sudanese	Mother	chr19	3.69
Sudanese	Mother	chr19	2.94
Syrian	Mother	chr19	1.35
Jordanian	Mother	chr19	1.12
Jordanian	Mother	chr19	6.66
Qatari 1	Mother	chr19	2.05
Qatari 2	Mother	chr19	1.46
Sudanese	Child	chr20	1.13
Afghani	Child	chr20	4.12
Afghani	Child	chr20	3.17
Syrian	Child	chr20	5
Jordanian	Child	chr20	4.16
Jordanian	Child	chr20	3.24
Qatari 1	Child	chr20	3.97
Qatari 1	Child	chr20	3.07
Qatari 2	Child	chr20	3.92
Qatari 2	Child	chr20	2.57
Sudanese	Father	chr20	2.31
Sudanese	Father	chr20	8.06
Afghani	Father	chr20	3.28
Syrian	Father	chr20	4.59
Jordanian	Father	chr20	3.33
Jordanian	Father	chr20	2.28
Jordanian	Father	chr20	1.77
Qatari 1	Father	chr20	3.08
Qatari 2	Father	chr20	1.07
Afghani	Mother	chr20	3.23
Syrian	Mother	chr20	3.91
Jordanian	Mother	chr20	1.07
Qatari 1	Mother	chr20	4.46
Qatari 2	Mother	chr20	5.39
Afghani	Child	chr21	1.35
Jordanian	Child	chr21	1.42
Jordanian	Child	chr21	1.44
Qatari 2	Child	chr21	1.64
Qatari 2	Child	chr21	9.9
Yoruban	Child	chr21	3.44
Sudanese	Father	chr21	2.57
Sudanese	Father	chr21	1.09
Jordanian	Father	chr21	1.33
Qatari 1	Father	chr21	5.1
Yoruban	Father	chr21	2.22
Yoruban	Father	chr21	1.38
Yoruban	Father	chr21	3.01
Sudanese	Mother	chr21	1.96
Sudanese	Mother	chr21	1.05
Afghani	Mother	chr21	5.52
Jordanian	Mother	chr21	2.54
Jordanian	Mother	chr21	1.44
Qatari 2	Mother	chr21	7.71
Syrian	Child	chr22	1.13
Qatari 1	Child	chr22	4.25
Yoruban	Child	chr22	2.06
Yoruban	Child	chr22	1.97
Yoruban	Child	chr22	4.11
Afghani	Father	chr22	10.9
Syrian	Father	chr22	3.68
Jordanian	Father	chr22	1.74
Yoruban	Father	chr22	1.37
Yoruban	Father	chr22	1.88
Afghani	Mother	chr22	1.21
Jordanian	Mother	chr22	4.53
Qatari 1	Mother	chr22	1.11
Qatari 2	Mother	chr22	1.12

## Sheet: Extended Data Fig.4b
Family	Sample type	Chr	Gene count	Size(Mb)
Sudanese	Child	chr1	142	5.76
Afghani	Child	chr1	77	2.92
Syrian	Child	chr1	90	6.18
Jordanian	Child	chr1	73	11.81
Qatari 1	Child	chr1	43	2.38
Qatari 2	Child	chr1	143	6.81
Yoruban	Child	chr1	49	1.62
Sudanese	Father	chr1	167	6
Afghani	Father	chr1	136	4.67
Syrian	Father	chr1	109	13.08
Jordanian	Father	chr1	73	2.8
Qatari 1	Father	chr1	184	15.8
Qatari 2	Father	chr1	150	8.07
Sudanese	Mother	chr1	88	2.08
Afghani	Mother	chr1	12	1.05
Syrian	Mother	chr1	120	7.16
Jordanian	Mother	chr1	179	15.08
Qatari 1	Mother	chr1	252	13.64
Qatari 2	Mother	chr1	190	12.06
Yoruban	Mother	chr1	60	2.67
Sudanese	Child	chr2	141	3.1
Afghani	Child	chr2	89	4.68
Syrian	Child	chr2	164	8.2
Jordanian	Child	chr2	26	1.63
Qatari 1	Child	chr2	70	4.51
Qatari 2	Child	chr2	66	3.25
Sudanese	Father	chr2	46	5.33
Afghani	Father	chr2	345	21.91
Syrian	Father	chr2	382	18.99
Jordanian	Father	chr2	53	2.59
Qatari 1	Father	chr2	216	14.77
Qatari 2	Father	chr2	208	9.61
Yoruban	Father	chr2	28	1.25
Sudanese	Mother	chr2	267	14.82
Afghani	Mother	chr2	161	8.79
Syrian	Mother	chr2	101	6.87
Jordanian	Mother	chr2	34	2.47
Qatari 1	Mother	chr2	91	6.09
Qatari 2	Mother	chr2	53	3.53
Sudanese	Child	chr3	72	1.42
Afghani	Child	chr3	57	3.04
Syrian	Child	chr3	112	5.19
Jordanian	Child	chr3	18	6.71
Qatari 1	Child	chr3	61	5.76
Qatari 2	Child	chr3	69	3.79
Yoruban	Child	chr3	67	4.52
Sudanese	Father	chr3	84	3.77
Afghani	Father	chr3	40	3.22
Syrian	Father	chr3	118	4.44
Qatari 1	Father	chr3	38	2.68
Qatari 2	Father	chr3	74	5.3
Yoruban	Father	chr3	61	1.24
Sudanese	Mother	chr3	56	3.32
Afghani	Mother	chr3	10	1.04
Syrian	Mother	chr3	192	12.46
Jordanian	Mother	chr3	119	4.27
Qatari 1	Mother	chr3	154	7.6
Qatari 2	Mother	chr3	6	4.1
Sudanese	Child	chr4	27	2.81
Afghani	Child	chr4	15	7.3
Syrian	Child	chr4	105	11.41
Jordanian	Child	chr4	54	6.37
Qatari 1	Child	chr4	19	2.04
Sudanese	Father	chr4	184	9.6
Afghani	Father	chr4	153	11.21
Syrian	Father	chr4	37	9.26
Jordanian	Father	chr4	72	9.22
Qatari 1	Father	chr4	126	13.74
Qatari 2	Father	chr4	23	2.28
Yoruban	Father	chr4	18	6.6
Sudanese	Mother	chr4	13	1.11
Afghani	Mother	chr4	12	6.5
Syrian	Mother	chr4	20	6.79
Jordanian	Mother	chr4	38	10.21
Qatari 1	Mother	chr4	32	3.02
Qatari 2	Mother	chr4	17	1.36
Sudanese	Child	chr5	70	3.85
Afghani	Child	chr5	32	2.38
Syrian	Child	chr5	112	10.49
Qatari 1	Child	chr5	2	6.09
Qatari 2	Child	chr5	72	3.99
Sudanese	Father	chr5	19	1.1
Syrian	Father	chr5	1	5.39
Jordanian	Father	chr5	12	1.09
Qatari 1	Father	chr5	30	1.07
Qatari 2	Father	chr5	2	5.8
Sudanese	Mother	chr5	185	13.77
Afghani	Mother	chr5	13	1.17
Syrian	Mother	chr5	191	16.05
Qatari 1	Mother	chr5	23	2.53
Sudanese	Child	chr6	58	4.86
Afghani	Child	chr6	53	4.55
Syrian	Child	chr6	15	3.63
Jordanian	Child	chr6	261	7.34
Qatari 1	Child	chr6	154	5.14
Sudanese	Father	chr6	54	4.94
Afghani	Father	chr6	5	4.72
Syrian	Father	chr6	28	3.11
Jordanian	Father	chr6	1556	65.74
Qatari 1	Father	chr6	193	6.26
Qatari 2	Father	chr6	14	1.3
Sudanese	Mother	chr6	33	6.95
Syrian	Mother	chr6	206	2.06
Jordanian	Mother	chr6	39	3.55
Qatari 1	Mother	chr6	290	13.88
Qatari 2	Mother	chr6	143	3.26
Afghani	Child	chr7	6	2.97
Syrian	Child	chr7	50	1.5
Jordanian	Child	chr7	25	5.98
Qatari 2	Child	chr7	35	2.24
Sudanese	Father	chr7	150	5.39
Afghani	Father	chr7	40	4.78
Syrian	Father	chr7	117	4.39
Jordanian	Father	chr7	183	6.4
Qatari 1	Father	chr7	100	11.3
Qatari 2	Father	chr7	44	3.52
Sudanese	Mother	chr7	62	4.81
Afghani	Mother	chr7	23	5.94
Syrian	Mother	chr7	13	7.84
Jordanian	Mother	chr7	77	2.27
Qatari 1	Mother	chr7	139	6.49
Qatari 2	Mother	chr7	101	7.88
Sudanese	Child	chr8	114	9.03
Afghani	Child	chr8	233	5.77
Qatari 1	Child	chr8	252	18.13
Qatari 2	Child	chr8	64	4.53
Sudanese	Father	chr8	43	2.37
Afghani	Father	chr8	83	3.73
Syrian	Father	chr8	29	2.47
Jordanian	Father	chr8	99	4.24
Qatari 1	Father	chr8	50	4.8
Qatari 2	Father	chr8	149	5.85
Sudanese	Mother	chr8	43	6.1
Afghani	Mother	chr8	250	8
Syrian	Mother	chr8	54	1.81
Qatari 1	Mother	chr8	46	4.87
Qatari 2	Mother	chr8	149	14.27
Sudanese	Child	chr9	62	6.77
Syrian	Child	chr9	80	1.57
Jordanian	Child	chr9	38	1.12
Qatari 2	Child	chr9	57	3.34
Sudanese	Father	chr9	202	8.99
Afghani	Father	chr9	131	10.77
Syrian	Father	chr9	65	2.89
Qatari 1	Father	chr9	43	1.53
Qatari 2	Father	chr9	123	5.87
Sudanese	Mother	chr9	61	2.81
Jordanian	Mother	chr9	1	1.02
Qatari 2	Mother	chr9	63	2.4
Sudanese	Child	chr10	44	1.51
Afghani	Child	chr10	29	1.55
Syrian	Child	chr10	95	7.9
Qatari 1	Child	chr10	23	1.16
Qatari 2	Child	chr10	81	7.52
Sudanese	Father	chr10	12	2.34
Afghani	Father	chr10	36	5.94
Syrian	Father	chr10	45	5.38
Jordanian	Father	chr10	131	9.62
Qatari 1	Father	chr10	129	8.13
Qatari 2	Father	chr10	66	7.19
Sudanese	Mother	chr10	45	7.04
Afghani	Mother	chr10	9	1.14
Jordanian	Mother	chr10	25	4.75
Sudanese	Child	chr11	422	26.48
Syrian	Child	chr11	73	2.49
Jordanian	Child	chr11	45	5.81
Qatari 1	Child	chr11	107	7.15
Sudanese	Father	chr11	211	9.97
Afghani	Father	chr11	162	9.39
Syrian	Father	chr11	126	7.85
Jordanian	Father	chr11	85	2.31
Qatari 1	Father	chr11	149	5.21
Qatari 2	Father	chr11	22	1.03
Afghani	Mother	chr11	28	2.7
Syrian	Mother	chr11	118	8.95
Jordanian	Mother	chr11	75	6.37
Qatari 1	Mother	chr11	73	3.41
Qatari 2	Mother	chr11	7	3.91
Sudanese	Child	chr12	62	2.85
Syrian	Child	chr12	319	14.37
Jordanian	Child	chr12	108	8.75
Qatari 1	Child	chr12	120	3.67
Qatari 2	Child	chr12	51	1.05
Yoruban	Child	chr12	19	4.94
Afghani	Father	chr12	16	2.53
Jordanian	Father	chr12	620	37.57
Qatari 1	Father	chr12	149	7.12
Qatari 2	Father	chr12	30	2.99
Afghani	Mother	chr12	51	1.43
Syrian	Mother	chr12	43	5.3
Qatari 1	Mother	chr12	4	1.07
Qatari 2	Mother	chr12	166	11.6
Sudanese	Child	chr13	41	1.99
Syrian	Child	chr13	93	6.86
Jordanian	Child	chr13	307	5.73
Qatari 1	Child	chr13	20	1.92
Qatari 2	Child	chr13	18	4.2
Sudanese	Father	chr13	8	4.02
Afghani	Father	chr13	120	11.43
Syrian	Father	chr13	15	1.33
Jordanian	Father	chr13	20	2.94
Qatari 1	Father	chr13	84	8.63
Qatari 2	Father	chr13	24	5.2
Syrian	Mother	chr13	33	6.87
Jordanian	Mother	chr13	17	5.13
Qatari 1	Mother	chr13	34	5
Qatari 2	Mother	chr13	16	4.1
Sudanese	Child	chr14	71	4.02
Afghani	Child	chr14	24	2.91
Jordanian	Child	chr14	49	5.22
Qatari 1	Child	chr14	13	2.7
Qatari 2	Child	chr14	25	1.56
Yoruban	Child	chr14	36	1.2
Sudanese	Father	chr14	16	1.47
Afghani	Father	chr14	70	1.85
Syrian	Father	chr14	186	10.25
Jordanian	Father	chr14	22	1.04
Qatari 1	Father	chr14	5	1.15
Qatari 2	Father	chr14	140	8.5
Yoruban	Father	chr14	40	4.31
Sudanese	Mother	chr14	22	1.84
Afghani	Mother	chr14	15	4.38
Qatari 2	Mother	chr14	45	6.4
Sudanese	Child	chr15	53	13.71
Jordanian	Child	chr15	75	3.14
Qatari 1	Child	chr15	115	1.57
Qatari 2	Child	chr15	49	2.29
Sudanese	Father	chr15	52	10.72
Syrian	Father	chr15	18	11.77
Qatari 1	Father	chr15	14	1.12
Qatari 2	Father	chr15	5	1.64
Yoruban	Father	chr15	16	3.34
Sudanese	Mother	chr15	41	12.33
Afghani	Mother	chr15	115	4.32
Syrian	Mother	chr15	87	11.22
Jordanian	Mother	chr15	28	12.05
Qatari 1	Mother	chr15	26	11.94
Qatari 2	Mother	chr15	180	15.79
Sudanese	Child	chr16	100	3.93
Syrian	Child	chr16	153	7.52
Qatari 1	Child	chr16	120	6.08
Qatari 2	Child	chr16	230	8.02
Sudanese	Father	chr16	183	7.84
Afghani	Father	chr16	36	1.17
Jordanian	Father	chr16	84	3.93
Qatari 1	Father	chr16	91	5.01
Qatari 2	Father	chr16	150	2.78
Sudanese	Mother	chr16	36	2.61
Syrian	Mother	chr16	31	1.2
Jordanian	Mother	chr16	151	6.31
Qatari 1	Mother	chr16	24	1.21
Qatari 2	Mother	chr16	133	5.67
Sudanese	Child	chr17	43	1.28
Syrian	Child	chr17	172	6.16
Qatari 1	Child	chr17	88	2.7
Sudanese	Father	chr17	35	1.16
Afghani	Father	chr17	98	2.51
Syrian	Father	chr17	41	1.13
Jordanian	Father	chr17	31	5.35
Qatari 1	Father	chr17	53	1.6
Qatari 2	Father	chr17	13	1.21
Sudanese	Mother	chr17	43	1.28
Afghani	Mother	chr17	14	1.37
Syrian	Mother	chr17	75	7.52
Jordanian	Mother	chr17	34	1.01
Qatari 1	Mother	chr17	48	3.35
Afghani	Child	chr18	48	8.13
Qatari 1	Child	chr18	57	7.08
Sudanese	Father	chr18	21	6.43
Afghani	Father	chr18	72	9.05
Syrian	Father	chr18	11	6.14
Qatari 1	Father	chr18	13	1.21
Sudanese	Mother	chr18	20	6.57
Afghani	Mother	chr18	41	9.21
Syrian	Mother	chr18	19	6.56
Qatari 2	Mother	chr18	18	6.33
Syrian	Child	chr19	98	2.05
Qatari 1	Child	chr19	250	4.08
Sudanese	Father	chr19	53	1.05
Qatari 2	Father	chr19	58	7.81
Sudanese	Mother	chr19	310	6.63
Syrian	Mother	chr19	56	1.35
Jordanian	Mother	chr19	40	7.78
Qatari 1	Mother	chr19	64	2.05
Qatari 2	Mother	chr19	51	1.46
Sudanese	Child	chr20	40	1.13
Afghani	Child	chr20	90	7.29
Syrian	Child	chr20	153	5
Jordanian	Child	chr20	98	7.4
Qatari 1	Child	chr20	86	7.04
Qatari 2	Child	chr20	73	6.49
Sudanese	Father	chr20	277	10.37
Afghani	Father	chr20	67	3.28
Syrian	Father	chr20	37	4.59
Jordanian	Father	chr20	121	7.38
Qatari 1	Father	chr20	60	3.08
Qatari 2	Father	chr20	19	1.07
Afghani	Mother	chr20	68	3.23
Syrian	Mother	chr20	19	3.91
Jordanian	Mother	chr20	38	1.07
Qatari 1	Mother	chr20	7	4.46
Qatari 2	Mother	chr20	63	5.39
Afghani	Child	chr21	23	1.35
Jordanian	Child	chr21	22	2.86
Qatari 2	Child	chr21	334	11.54
Yoruban	Child	chr21	249	3.44
Sudanese	Father	chr21	103	3.66
Jordanian	Father	chr21	65	1.33
Qatari 1	Father	chr21	244	5.1
Yoruban	Father	chr21	278	6.61
Sudanese	Mother	chr21	34	3.01
Afghani	Mother	chr21	242	5.52
Jordanian	Mother	chr21	37	3.98
Qatari 2	Mother	chr21	279	7.71
Syrian	Child	chr22	46	1.13
Qatari 1	Child	chr22	25	4.25
Yoruban	Child	chr22	230	8.14
Afghani	Father	chr22	119	10.9
Syrian	Father	chr22	5	3.68
Jordanian	Father	chr22	14	1.74
Yoruban	Father	chr22	89	3.25
Afghani	Mother	chr22	11	1.21
Jordanian	Mother	chr22	17	4.53
Qatari 1	Mother	chr22	7	1.11
Qatari 2	Mother	chr22	72	1.12
Afghani	Child	chrX	162	9.33
Afghani	Father	chrX	283	17.57
Syrian	Father	chrX	1052	67.06
Jordanian	Father	chrX	603	46.97
Qatari 2	Father	chrX	720	49.73
Sudanese	Mother	chrX	16	1.12
Afghani	Mother	chrX	130	14.79
Syrian	Mother	chrX	66	10.56
Jordanian	Mother	chrX	42	3.51
Qatari 1	Mother	chrX	194	13.22
Qatari 2	Mother	chrX	97	6.33
